# Supplementary material for: Exploration of prognostic genes associated with lymphangiogenesis in breast cancer based on transcriptomics and experimental verification
Source: PeerJ. 2025 Aug 27;13:e19890. doi: 10.7717/peerj.19890 (PMC12398285; doi:10.7717/peerj.19890)
Supplement: Supplemental Information 9 — Clinical and genomic datasets supporting lymphangiogenesis-related prognostic analysis in breast cancer. Includes: (1) TCGA cohort grouping (tumor vs. normal), (2) TCGA survival data (OS status: 1 = dead, 0 = alive), (3) TCGA phenotypic annotations, (4) GSE20685 expression matrix, (5) GSE20685 survival records. [file peerj-13-19890-s009.zip]

Archive with 6 entries (5 files):
- Supplemental Data S2/01.group_TCGA.csv
- Supplemental Data S2/02.survival_TCGA_1 for dead; 0 for alive.csv
- Supplemental Data S2/03.phenotype_TCGA.csv
- Supplemental Data S2/04.dat(GSE20685).7z
- Supplemental Data S2/05.survival(GSE20685)_1 for dead; 0 for alive.csv
- Supplemental Data S2/
