# Supplementary material for: Exploration of prognostic genes associated with lymphangiogenesis in breast cancer based on transcriptomics and experimental verification
Source: PeerJ. 2025 Aug 27;13:e19890. doi: 10.7717/peerj.19890 (PMC12398285; doi:10.7717/peerj.19890)
Supplement: Supplemental Information 9 — Clinical and genomic datasets supporting lymphangiogenesis-related prognostic analysis in breast cancer. Includes: (1) TCGA cohort grouping (tumor vs. normal), (2) TCGA survival data (OS status: 1 = dead, 0 = alive), (3) TCGA phenotypic annotations, (4) GSE20685 expression matrix, (5) GSE20685 survival records. [file peerj-13-19890-s009.zip › Supplemental Data S2/02.survival_TCGA_1 for dead; 0 for alive.csv]

	sample	OS.time	OS��1 for dead; 0 for alive��
1	TCGA-C8-A275-01A	1	0
2	TCGA-AC-A7VC-01A	1	0
3	TCGA-BH-A1F8-01A	1	1
4	TCGA-PL-A8LX-01A	5	0
5	TCGA-C8-A1HJ-01A	5	0
6	TCGA-AN-A0AM-01A	5	0
7	TCGA-AN-A041-01A	7	0
8	TCGA-PL-A8LY-01A	8	0
9	TCGA-AN-A0XP-01A	9	0
10	TCGA-AN-A046-01A	10	0
11	TCGA-AN-A0FX-01A	10	0
12	TCGA-AN-A0XU-01A	10	0
13	TCGA-AN-A03X-01A	10	0
14	TCGA-AN-A0AR-01A	10	0
15	TCGA-AN-A0XN-01A	10	0
16	TCGA-AN-A0FV-01A	10	0
17	TCGA-AN-A0FZ-01A	10	0
18	TCGA-AN-A0XS-01A	10	0
19	TCGA-AN-A0XR-01A	10	0
20	TCGA-AN-A0AS-01A	10	0
21	TCGA-AN-A0XT-01A	10	0
22	TCGA-AN-A03Y-01A	10	0
23	TCGA-AN-A0AT-01A	10	0
24	TCGA-AN-A0FY-01A	10	0
25	TCGA-AN-A0FW-01A	11	0
26	TCGA-AN-A0G0-01A	16	0
27	TCGA-AN-A049-01A	19	0
28	TCGA-E9-A244-01A	21	0
29	TCGA-E9-A5FL-01A	24	0
30	TCGA-E9-A245-01A	26	1
31	TCGA-A8-A08R-01A	30	0
32	TCGA-A8-A08A-01A	30	0
33	TCGA-A8-A08L-01A	30	1
34	TCGA-A8-A09W-01A	30	0
35	TCGA-A8-A0A7-01A	30	0
36	TCGA-A8-A06Q-01A	31	0
37	TCGA-A8-A09C-01A	31	0
38	TCGA-A8-A06Z-01A	31	0
39	TCGA-A8-A09N-01A	31	0
40	TCGA-E9-A1RD-01A	34	0
41	TCGA-AC-A8OQ-01A	34	0
42	TCGA-AC-A8OR-01A	40	0
43	TCGA-D8-A27P-01A	49	0
44	TCGA-AC-A6NO-01A	51	0
45	TCGA-AN-A04D-01A	52	0
46	TCGA-AN-A04C-01A	54	0
47	TCGA-E9-A248-01A	59	0
48	TCGA-OK-A5Q2-01A	64	0
49	TCGA-AC-A8OS-01A	70	0
50	TCGA-BH-A0HL-01A	72	0
51	TCGA-BH-A0HO-01A	76	0
52	TCGA-BH-A0DS-01A	78	0
53	TCGA-E9-A1R3-01A	78	0
54	TCGA-AQ-A54N-01A	78	0
55	TCGA-HN-A2NL-01A	79	0
56	TCGA-LL-A6FQ-01A	80	0
57	TCGA-AR-A24P-01A	84	0
58	TCGA-AN-A04A-01A	90	0
59	TCGA-E9-A1R5-01A	92	0
60	TCGA-BH-A0DQ-01A	98	0
61	TCGA-UU-A93S-01A	116	1
62	TCGA-E2-A1IL-01A	118	0
63	TCGA-BH-A0E0-01A	134	0
64	TCGA-BH-A18G-01A	149	0
65	TCGA-A2-A0CU-01A	158	1
66	TCGA-AR-A0TR-01A	160	1
67	TCGA-BH-A6R9-01A	160	0
68	TCGA-AN-A0XV-01A	162	0
69	TCGA-AN-A0XL-01A	163	0
70	TCGA-BH-A0RX-01A	170	0
71	TCGA-AN-A0XW-01A	170	0
72	TCGA-AN-A0FF-01A	172	0
73	TCGA-AQ-A0Y5-01A	172	1
74	TCGA-BH-A0HK-01A	178	0
75	TCGA-E9-A1R4-01A	186	0
76	TCGA-EW-A1PC-01B	187	0
77	TCGA-AN-A0FD-01A	196	0
78	TCGA-AC-A3EH-01A	197	1
79	TCGA-E9-A1RF-01A	200	0
80	TCGA-AN-A0FS-01A	210	0
81	TCGA-AN-A0FK-01A	213	0
82	TCGA-AN-A0FT-01A	214	0
83	TCGA-B6-A400-01A	215	0
84	TCGA-LD-A7W5-01A	216	0
85	TCGA-E9-A249-01A	217	0
86	TCGA-AN-A0FN-01A	218	0
87	TCGA-A2-A4RW-01A	222	0
88	TCGA-BH-A18T-01A	224	1
89	TCGA-AN-A0AK-01A	224	0
90	TCGA-GI-A2C8-01A	225	0
91	TCGA-LL-A73Z-01A	227	1
92	TCGA-AN-A0AL-01A	227	0
93	TCGA-AN-A0FL-01A	231	0
94	TCGA-EW-A1P8-01A	239	1
95	TCGA-A1-A0SM-01A	242	0
96	TCGA-AN-A0FJ-01A	242	0
97	TCGA-A8-A07S-01A	243	0
98	TCGA-AC-A7VB-01A	250	0
99	TCGA-E2-A56Z-01A	252	0
100	TCGA-A2-A0T2-01A	255	1
101	TCGA-EW-A1IY-01A	258	0
102	TCGA-A1-A0SB-01A	259	0
103	TCGA-E2-A1LK-01A	266	1
104	TCGA-A7-A6VY-01A	266	0
105	TCGA-OL-A97C-01A	271	0
106	TCGA-A8-A07R-01A	273	0
107	TCGA-A8-A09R-01A	273	0
108	TCGA-A8-A079-01A	274	0
109	TCGA-E2-A15K-01A	275	0
110	TCGA-A7-A6VW-01A	285	0
111	TCGA-BH-AB28-01A	287	0
112	TCGA-E9-A2JT-01A	288	0
113	TCGA-E2-A15O-01A	289	0
114	TCGA-BH-A6R8-01A	293	0
115	TCGA-BH-A0E6-01A	293	0
116	TCGA-BH-A8FY-01A	295	1
117	TCGA-C8-A278-01A	297	0
118	TCGA-E9-A1NI-01A	300	0
119	TCGA-D8-A1Y1-01A	302	1
120	TCGA-PL-A8LZ-01A	302	0
121	TCGA-5T-A9QA-01A	303	0
122	TCGA-AN-A0AJ-01A	303	0
123	TCGA-A8-A099-01A	304	0
124	TCGA-A8-A07O-01A	304	0
125	TCGA-A8-A09A-01A	304	0
126	TCGA-A8-A07W-01A	304	0
127	TCGA-D8-A27R-01A	307	0
128	TCGA-A7-A3J0-01A	313	0
129	TCGA-A7-A6VV-01A	313	0
130	TCGA-C8-A1HL-01A	317	0
131	TCGA-A7-A6VX-01A	317	0
132	TCGA-EW-A1PE-01A	320	0
133	TCGA-BH-A42T-01A	320	1
134	TCGA-AR-A5QQ-01A	322	1
135	TCGA-A7-A3IZ-01A	322	0
136	TCGA-A2-A25F-01A	322	0
137	TCGA-LD-A9QF-01A	323	0
138	TCGA-A7-A5ZW-01A	326	0
139	TCGA-BH-A0GZ-01A	328	0
140	TCGA-C8-A1HF-01A	332	0
141	TCGA-A8-A07P-01A	334	0
142	TCGA-A7-A5ZX-01A	336	0
143	TCGA-E2-A15M-01A	336	1
144	TCGA-E2-A1IU-01A	337	0
145	TCGA-E9-A1R6-01A	339	0
146	TCGA-A7-A3J1-01A	343	0
147	TCGA-C8-A1HI-01A	343	0
148	TCGA-A7-A3IY-01A	345	0
149	TCGA-C8-A1HG-01A	345	0
150	TCGA-W8-A86G-01A	347	0
151	TCGA-AC-A62V-01A	348	1
152	TCGA-4H-AAAK-01A	348	0
153	TCGA-AO-A1KS-01A	350	0
154	TCGA-JL-A3YX-01A	352	0
155	TCGA-C8-A12N-01A	358	0
156	TCGA-C8-A12M-01A	358	0
157	TCGA-C8-A12P-01A	358	0
158	TCGA-JL-A3YW-01A	360	0
159	TCGA-B6-A0I9-01A	362	1
160	TCGA-C8-A12L-01A	363	0
161	TCGA-A7-A426-01A	364	0
162	TCGA-A8-A09B-01A	365	0
163	TCGA-A8-A097-01A	365	0
164	TCGA-A8-A07J-01A	365	0
165	TCGA-A8-A08I-01A	365	0
166	TCGA-A8-A0A1-01A	365	0
167	TCGA-BH-A1EV-01A	365	1
168	TCGA-C8-A1HK-01A	366	0
169	TCGA-D8-A1JF-01A	366	0
170	TCGA-A7-A5ZV-01A	368	0
171	TCGA-C8-A130-01A	370	0
172	TCGA-D8-A1JS-01A	371	0
173	TCGA-EW-A1IW-01A	371	0
174	TCGA-D8-A27W-01A	373	0
175	TCGA-AC-A6IX-01A	373	0
176	TCGA-AN-A0XO-01A	375	0
177	TCGA-C8-A1HM-01A	375	0
178	TCGA-C8-A1HO-01A	375	0
179	TCGA-C8-A1HE-01A	375	0
180	TCGA-E9-A295-01A	375	0
181	TCGA-LL-A7T0-01A	376	0
182	TCGA-C8-A26X-01A	376	0
183	TCGA-D8-A1XC-01A	377	1
184	TCGA-C8-A137-01A	379	0
185	TCGA-C8-A138-01A	380	0
186	TCGA-C8-A8HQ-01A	380	0
187	TCGA-C8-A26W-01A	381	0
188	TCGA-D8-A27V-01A	381	0
189	TCGA-C8-A12Z-01A	382	0
190	TCGA-C8-A134-01A	383	0
191	TCGA-C8-A132-01A	383	0
192	TCGA-C8-A12X-01A	385	0
193	TCGA-C8-A12O-01A	385	0
194	TCGA-C8-A12W-01A	385	0
195	TCGA-C8-A12U-01A	385	0
196	TCGA-D8-A73W-01A	385	1
197	TCGA-C8-A12Q-01A	385	1
198	TCGA-C8-A12V-01A	385	0
199	TCGA-BH-A0HU-01A	392	0
200	TCGA-C8-A135-01A	393	0
201	TCGA-E2-A15H-01A	393	0
202	TCGA-C8-A1HN-01A	394	0
203	TCGA-LL-A5YM-01A	394	0
204	TCGA-C8-A3M8-01A	394	0
205	TCGA-D8-A1XU-01A	395	0
206	TCGA-A8-A0A4-01A	396	0
207	TCGA-C8-A8HP-01A	396	0
208	TCGA-A8-A06P-01A	396	0
209	TCGA-A8-A086-01A	396	0
210	TCGA-A8-A06O-01A	396	0
211	TCGA-D8-A27H-01A	397	0
212	TCGA-D8-A27T-01A	398	0
213	TCGA-LD-A74U-01A	402	0
214	TCGA-EW-A1J2-01A	403	0
215	TCGA-D8-A140-01A	403	0
216	TCGA-LD-A7W6-01A	404	0
217	TCGA-D8-A1JT-01A	405	0
218	TCGA-C8-A8HR-01A	408	0
219	TCGA-A7-A3RF-01A	408	0
220	TCGA-D8-A27G-01A	409	0
221	TCGA-D8-A145-01A	410	0
222	TCGA-D8-A27M-01A	410	0
223	TCGA-C8-A131-01A	411	0
224	TCGA-GM-A5PV-01A	412	0
225	TCGA-AC-A6IW-01A	413	0
226	TCGA-BH-A0HP-01A	414	0
227	TCGA-A1-A0SJ-01A	416	0
228	TCGA-AC-A62X-01A	417	0
229	TCGA-A7-A4SB-01A	418	0
230	TCGA-S3-AA11-01A	421	0
231	TCGA-BH-A0DK-01A	423	0
232	TCGA-S3-AA17-01A	424	0
233	TCGA-EW-A1PD-01A	424	0
234	TCGA-D8-A142-01A	425	0
235	TCGA-D8-A1JH-01A	426	0
236	TCGA-A8-A07I-01A	426	0
237	TCGA-A8-A09X-01A	426	1
238	TCGA-OL-A66P-01A	428	0
239	TCGA-E2-A15S-01A	428	0
240	TCGA-D8-A1Y3-01A	430	0
241	TCGA-D8-A1J8-01A	431	0
242	TCGA-D8-A143-01A	431	0
243	TCGA-D8-A1Y2-01A	433	0
244	TCGA-A1-A0SG-01A	434	0
245	TCGA-BH-A0E2-01A	435	0
246	TCGA-A1-A0SD-01A	437	0
247	TCGA-D8-A27I-01A	439	0
248	TCGA-C8-A27B-01A	439	0
249	TCGA-EW-A1PF-01A	439	0
250	TCGA-LL-A5YO-01A	440	0
251	TCGA-A7-A4SD-01A	441	0
252	TCGA-LL-A740-01A	441	0
253	TCGA-D8-A1XK-01A	441	0
254	TCGA-A7-A4SC-01A	446	0
255	TCGA-AC-A2QJ-01A	446	1
256	TCGA-LL-A5YN-01A	447	0
257	TCGA-D8-A1JU-01A	447	0
258	TCGA-A7-A425-01A	447	0
259	TCGA-D8-A1XG-01A	448	0
260	TCGA-A7-A56D-01A	448	0
261	TCGA-E2-A158-01A	450	0
262	TCGA-LL-A5YP-01A	450	0
263	TCGA-AC-A3OD-01B	451	0
264	TCGA-AC-A3OD-01A	451	0
265	TCGA-A7-A4SA-01A	454	0
266	TCGA-AC-A5XU-01A	455	0
267	TCGA-AC-A3TN-01A	456	0
268	TCGA-A8-A09V-01A	457	0
269	TCGA-A8-A084-01A	458	0
270	TCGA-D8-A1XV-01A	461	0
271	TCGA-BH-A0H0-01A	461	0
272	TCGA-EW-A6S9-01A	463	0
273	TCGA-D8-A1XF-01A	463	0
274	TCGA-D8-A1XZ-01A	466	0
275	TCGA-XX-A899-01A	467	0
276	TCGA-BH-A18N-01A	468	1
277	TCGA-C8-A26Z-01A	470	0
278	TCGA-AC-A3W7-01A	471	0
279	TCGA-D8-A1Y0-01A	472	0
280	TCGA-AQ-A1H2-01A	475	0
281	TCGA-BH-A0DP-01A	476	0
282	TCGA-EW-A1J5-01A	477	0
283	TCGA-BH-A0E1-01A	477	0
284	TCGA-LL-A73Y-01A	477	0
285	TCGA-D8-A1JC-01A	480	0
286	TCGA-D8-A1XR-01A	482	0
287	TCGA-D8-A27F-01A	488	0
288	TCGA-XX-A89A-01A	488	0
289	TCGA-LL-A6FR-01A	489	0
290	TCGA-D8-A73U-01A	492	0
291	TCGA-BH-A0DZ-01A	495	0
292	TCGA-D8-A1XS-01A	496	0
293	TCGA-AC-A3HN-01A	496	0
294	TCGA-D8-A27L-01A	499	0
295	TCGA-D8-A1XQ-01A	499	0
296	TCGA-E2-A1BC-01A	501	0
297	TCGA-A2-A1G6-01A	501	0
298	TCGA-D8-A1JA-01A	502	0
299	TCGA-D8-A1XY-01A	503	0
300	TCGA-EW-A1J3-01A	504	0
301	TCGA-AC-A3W5-01A	504	0
302	TCGA-D8-A1XT-01A	506	0
303	TCGA-C8-A274-01A	508	0
304	TCGA-D8-A1X7-01A	509	0
305	TCGA-EW-A6SA-01A	510	0
306	TCGA-AC-A5EH-01A	511	0
307	TCGA-C8-A273-01A	513	0
308	TCGA-BH-A0HN-01A	516	0
309	TCGA-UL-AAZ6-01A	518	0
310	TCGA-A8-A075-01A	518	0
311	TCGA-A8-A0AB-01A	518	0
312	TCGA-D8-A27N-01A	519	0
313	TCGA-LL-A5YL-01A	519	0
314	TCGA-A2-A0T1-01A	521	0
315	TCGA-D8-A1XD-01A	522	0
316	TCGA-A2-A25C-01A	523	0
317	TCGA-AR-A1AR-01A	524	1
318	TCGA-S3-AA15-01A	525	0
319	TCGA-E2-A15D-01A	526	0
320	TCGA-A2-A1FW-01A	528	0
321	TCGA-OL-A66O-01A	528	0
322	TCGA-S3-AA14-01A	529	0
323	TCGA-D8-A27E-01A	530	0
324	TCGA-AC-A62Y-01A	530	0
325	TCGA-A2-A0T5-01A	531	0
326	TCGA-EW-A3U0-01A	532	0
327	TCGA-D8-A1J9-01A	532	0
328	TCGA-LL-A9Q3-01A	532	0
329	TCGA-EW-A423-01A	533	0
330	TCGA-A2-A0T0-01A	533	0
331	TCGA-D8-A1XM-01A	538	0
332	TCGA-BH-A1EY-01A	538	1
333	TCGA-AO-A1KT-01A	541	0
334	TCGA-D8-A1X6-01A	541	0
335	TCGA-A7-A4SF-01A	545	0
336	TCGA-A8-A093-01A	546	0
337	TCGA-A8-A06R-01A	547	0
338	TCGA-A2-A04P-01A	548	1
339	TCGA-A8-A082-01A	549	0
340	TCGA-GM-A5PX-01A	551	0
341	TCGA-D8-A1JD-01A	552	0
342	TCGA-D8-A1XB-01A	552	0
343	TCGA-E2-A15G-01A	554	0
344	TCGA-EW-A1IZ-01A	554	0
345	TCGA-A2-A0YE-01A	554	0
346	TCGA-BH-A0BD-01A	554	0
347	TCGA-A1-A0SQ-01A	554	0
348	TCGA-B6-A0WW-01A	558	1
349	TCGA-EW-A1P6-01A	562	0
350	TCGA-S3-A6ZG-01A	562	0
351	TCGA-E2-A14Z-01A	563	1
352	TCGA-D8-A3Z6-01A	563	0
353	TCGA-D8-A1X5-01A	565	0
354	TCGA-A2-A0YJ-01A	566	0
355	TCGA-BH-A5IZ-01A	567	0
356	TCGA-AC-A6IV-01A	568	0
357	TCGA-B6-A0IK-01A	571	1
358	TCGA-S3-A6ZF-01A	572	0
359	TCGA-B6-A409-01A	573	1
360	TCGA-BH-A8FZ-01A	574	0
361	TCGA-S3-AA12-01A	574	0
362	TCGA-A2-A0T6-01A	575	0
363	TCGA-EW-A1J1-01A	575	0
364	TCGA-EW-A1PA-01A	575	0
365	TCGA-D8-A1JE-01A	575	0
366	TCGA-E9-A1NH-01A	576	0
367	TCGA-BH-A1FG-01A	577	1
368	TCGA-D8-A1JI-01A	577	0
369	TCGA-A8-A07G-01A	577	0
370	TCGA-A8-A07F-01A	577	0
371	TCGA-A8-A0A2-01A	579	0
372	TCGA-A8-A09T-01A	579	0
373	TCGA-AQ-A7U7-01A	584	1
374	TCGA-D8-A147-01A	584	0
375	TCGA-A1-A0SP-01A	584	0
376	TCGA-A2-A1G1-01A	584	0
377	TCGA-AC-A23C-01A	585	0
378	TCGA-S3-AA10-01A	586	0
379	TCGA-AC-A2QI-01A	588	0
380	TCGA-AC-A5XS-01A	588	0
381	TCGA-A2-A0YK-01A	588	0
382	TCGA-D8-A1JM-01A	590	0
383	TCGA-E2-A154-01A	591	0
384	TCGA-LL-A7SZ-01A	594	0
385	TCGA-A2-A1G4-01A	595	0
386	TCGA-E2-A15P-01A	595	0
387	TCGA-LL-A8F5-01A	596	0
388	TCGA-E2-A1L9-01A	598	0
389	TCGA-OL-A6VQ-01A	600	0
390	TCGA-D8-A1XL-01A	606	0
391	TCGA-EW-A1PH-01A	607	0
392	TCGA-A8-A08G-01A	607	0
393	TCGA-A8-A07E-01A	608	0
394	TCGA-EW-A1PB-01A	608	0
395	TCGA-D8-A1JL-01A	611	0
396	TCGA-D8-A1JJ-01A	611	0
397	TCGA-BH-A2L8-01A	612	0
398	TCGA-BH-A18J-01A	612	1
399	TCGA-E9-A243-01A	612	0
400	TCGA-A7-A13E-01A	614	1
401	TCGA-A7-A13E-01B	614	1
402	TCGA-AC-A8OP-01A	614	0
403	TCGA-A2-A1G0-01A	616	0
404	TCGA-AR-A2LH-01A	616	1
405	TCGA-C8-A26V-01A	616	0
406	TCGA-AO-A0J7-01A	618	0
407	TCGA-BH-A0HI-01A	620	0
408	TCGA-D8-A1JN-01A	620	0
409	TCGA-OL-A5S0-01A	620	0
410	TCGA-AO-A1KO-01A	622	0
411	TCGA-BH-A0AW-01A	622	0
412	TCGA-A2-A0T4-01A	624	0
413	TCGA-E2-A15L-01A	626	0
414	TCGA-D8-A141-01A	626	0
415	TCGA-A7-A26J-01B	627	0
416	TCGA-A7-A26J-01A	627	0
417	TCGA-S3-AA0Z-01A	629	0
418	TCGA-E2-A15E-01A	630	0
419	TCGA-A2-A0T7-01A	631	0
420	TCGA-BH-A42V-01A	635	0
421	TCGA-A1-A0SI-01A	635	0
422	TCGA-D8-A13Z-01A	635	0
423	TCGA-B6-A0WX-01A	639	1
424	TCGA-D8-A1JP-01A	639	0
425	TCGA-A8-A0A6-01A	640	0
426	TCGA-E2-A155-01A	640	0
427	TCGA-S3-A6ZH-01A	641	0
428	TCGA-D8-A146-01A	643	0
429	TCGA-A2-A4S2-01A	643	0
430	TCGA-A7-A4SE-01A	644	0
431	TCGA-LD-A66U-01A	646	0
432	TCGA-E9-A1RG-01A	647	0
433	TCGA-A2-A4RY-01A	648	0
434	TCGA-AO-A0J3-01A	651	0
435	TCGA-BH-A18H-01A	652	0
436	TCGA-AO-A0JA-01A	655	0
437	TCGA-E2-A15F-01A	658	0
438	TCGA-A2-A0YH-01A	659	0
439	TCGA-D8-A4Z1-01A	659	0
440	TCGA-BH-A0BJ-01A	660	0
441	TCGA-A7-A26I-01B	661	0
442	TCGA-A7-A26I-01A	661	0
443	TCGA-BH-A8G0-01A	662	0
444	TCGA-D8-A1XJ-01A	664	0
445	TCGA-A2-A0YG-01A	666	0
446	TCGA-A2-A4S3-01A	666	0
447	TCGA-EW-A2FW-01A	672	0
448	TCGA-E2-A1IN-01A	675	0
449	TCGA-AC-A3QP-01A	675	0
450	TCGA-AC-A2B8-01A	677	0
451	TCGA-E9-A1N6-01A	678	1
452	TCGA-A7-A2KD-01A	679	0
453	TCGA-OL-A5RZ-01A	679	0
454	TCGA-AO-A0J8-01A	680	0
455	TCGA-MS-A51U-01A	681	0
456	TCGA-A2-A1FZ-01A	683	0
457	TCGA-EW-A1OW-01A	694	0
458	TCGA-E2-A15C-01A	694	0
459	TCGA-AC-A23E-01A	698	0
460	TCGA-BH-A0WA-01A	701	0
461	TCGA-BH-A0H7-01A	702	0
462	TCGA-EW-A1P5-01A	703	0
463	TCGA-A2-A4S0-01A	706	0
464	TCGA-E2-A153-01A	707	0
465	TCGA-AC-A3YI-01A	707	0
466	TCGA-AR-A0TU-01A	709	0
467	TCGA-E2-A15A-01A	710	0
468	TCGA-OL-A66I-01A	714	0
469	TCGA-A2-A1FV-01A	714	0
470	TCGA-BH-A5J0-01A	715	0
471	TCGA-EW-A424-01A	715	0
472	TCGA-A7-A13G-01A	718	0
473	TCGA-A7-A13G-01B	718	0
474	TCGA-A7-A26G-01A	722	0
475	TCGA-A2-A0YT-01A	723	1
476	TCGA-A7-A26H-01A	724	0
477	TCGA-E9-A54Y-01A	725	0
478	TCGA-E2-A156-01A	726	0
479	TCGA-E9-A54X-01A	727	0
480	TCGA-D8-A1X9-01A	727	0
481	TCGA-BH-A0HF-01A	727	0
482	TCGA-BH-A0W3-01A	728	0
483	TCGA-AC-A3QQ-01B	734	0
484	TCGA-A7-A26F-01A	738	0
485	TCGA-A7-A26F-01B	738	0
486	TCGA-A2-A4RX-01A	742	0
487	TCGA-BH-A0EB-01A	745	0
488	TCGA-E9-A24A-01A	747	0
489	TCGA-BH-A0H6-01A	747	0
490	TCGA-C8-A27A-01A	747	0
491	TCGA-E2-A1LA-01A	748	0
492	TCGA-B6-A0I8-01A	749	1
493	TCGA-OL-A5RY-01A	752	0
494	TCGA-A2-A0EX-01A	752	0
495	TCGA-AC-A3YJ-01A	754	0
496	TCGA-AQ-A04H-01B	754	0
497	TCGA-A2-A0CM-01A	754	1
498	TCGA-E9-A1QZ-01A	755	0
499	TCGA-BH-A0W4-01A	759	0
500	TCGA-LL-A440-01A	759	0
501	TCGA-A8-A07U-01A	760	0
502	TCGA-EW-A6SB-01A	760	0
503	TCGA-A8-A09Q-01A	761	0
504	TCGA-E2-A159-01A	762	0
505	TCGA-AC-A3TM-01A	762	0
506	TCGA-LL-A50Y-01A	762	0
507	TCGA-A7-A13F-01A	765	0
508	TCGA-A2-A0D4-01A	767	0
509	TCGA-D8-A73X-01A	767	0
510	TCGA-A2-A0YD-01A	769	0
511	TCGA-BH-A0AY-01A	777	0
512	TCGA-D8-A1X8-01A	783	0
513	TCGA-BH-A1F0-01A	785	1
514	TCGA-E9-A5UO-01A	785	0
515	TCGA-E9-A1NG-01A	786	1
516	TCGA-EW-A2FV-01A	788	0
517	TCGA-EW-A1OV-01A	789	0
518	TCGA-A8-A06Y-01A	791	0
519	TCGA-AC-A2FM-01A	792	1
520	TCGA-AO-A0J5-01A	792	1
521	TCGA-OL-A66N-01A	792	0
522	TCGA-BH-A202-01A	795	0
523	TCGA-AO-A0JG-01A	798	0
524	TCGA-E9-A5UP-01A	803	0
525	TCGA-BH-A0HB-01A	806	0
526	TCGA-BH-A18L-01A	811	1
527	TCGA-OL-A66H-01A	812	0
528	TCGA-E9-A5FK-01A	812	0
529	TCGA-AQ-A04J-01A	819	0
530	TCGA-A2-A4S1-01A	820	0
531	TCGA-E2-A2P5-01A	821	1
532	TCGA-A8-A0A9-01A	822	0
533	TCGA-A2-A0SV-01A	825	1
534	TCGA-BH-A0HX-01A	829	0
535	TCGA-E2-A108-01A	837	0
536	TCGA-D8-A1XA-01A	839	0
537	TCGA-E9-A6HE-01A	847	0
538	TCGA-LQ-A4E4-01A	849	0
539	TCGA-A1-A0SO-01A	852	0
540	TCGA-BH-A201-01A	856	0
541	TCGA-OL-A6VO-01A	858	0
542	TCGA-B6-A0X4-01A	860	1
543	TCGA-E9-A1R0-01A	860	0
544	TCGA-E2-A1IJ-01A	865	0
545	TCGA-E2-A10E-01A	865	0
546	TCGA-E2-A1B6-01A	867	0
547	TCGA-EW-A1J6-01A	875	0
548	TCGA-E2-A10F-01A	878	0
549	TCGA-OL-A5RX-01A	878	0
550	TCGA-E2-A1LE-01A	879	1
551	TCGA-A8-A08C-01A	881	0
552	TCGA-WT-AB44-01A	883	0
553	TCGA-A8-A06U-01A	883	1
554	TCGA-LL-A442-01A	889	0
555	TCGA-AC-A4ZE-01A	890	0
556	TCGA-A7-A13H-01A	899	0
557	TCGA-E9-A2JS-01A	904	1
558	TCGA-A7-A0DC-01B	906	0
559	TCGA-A7-A0DC-01A	906	0
560	TCGA-EW-A1P4-01A	907	0
561	TCGA-EW-A1OY-01A	908	0
562	TCGA-EW-A1OX-01A	911	0
563	TCGA-BH-A0DI-01A	912	0
564	TCGA-A8-A09K-01A	912	0
565	TCGA-A2-A3XU-01A	912	1
566	TCGA-EW-A1P7-01A	915	0
567	TCGA-E9-A3QA-01A	918	0
568	TCGA-BH-A18P-01A	921	1
569	TCGA-BH-A0GY-01A	923	0
570	TCGA-E9-A3X8-01A	926	0
571	TCGA-E2-A570-01A	931	0
572	TCGA-A7-A0CJ-01A	931	0
573	TCGA-A8-A092-01A	942	0
574	TCGA-A8-A08P-01A	943	0
575	TCGA-A8-A06X-01A	943	1
576	TCGA-BH-A0EE-01A	943	0
577	TCGA-A8-A08O-01A	943	0
578	TCGA-EW-A6SC-01A	952	0
579	TCGA-A7-A26E-01A	954	0
580	TCGA-A7-A26E-01B	954	0
581	TCGA-BH-A1F2-01A	959	1
582	TCGA-A7-A13D-01B	965	0
583	TCGA-A7-A13D-01A	965	0
584	TCGA-A2-A0YM-01A	965	0
585	TCGA-A1-A0SK-01A	967	1
586	TCGA-A2-A0EV-01A	968	0
587	TCGA-E2-A14X-01A	972	0
588	TCGA-OL-A5D8-01A	973	0
589	TCGA-BH-A0BC-01A	974	0
590	TCGA-E2-A14W-01A	974	0
591	TCGA-E9-A227-01A	975	0
592	TCGA-A8-A07L-01A	975	0
593	TCGA-E9-A1RB-01A	976	1
594	TCGA-E2-A1B5-01A	984	0
595	TCGA-AC-A3BB-01A	987	0
596	TCGA-AQ-A1H3-01A	989	0
597	TCGA-A2-A0YC-01A	990	0
598	TCGA-BH-A0EA-01A	991	1
599	TCGA-B6-A0I6-01A	991	1
600	TCGA-LL-A441-01A	996	0
601	TCGA-A2-A3XV-01A	996	0
602	TCGA-AO-A0J2-01A	997	0
603	TCGA-E9-A1N4-01A	1000	0
604	TCGA-AQ-A54O-01A	1001	0
605	TCGA-BH-A18F-01A	1001	0
606	TCGA-E9-A3Q9-01A	1001	0
607	TCGA-A8-A08F-01A	1004	0
608	TCGA-E2-A1B4-01A	1004	1
609	TCGA-A8-A091-01A	1004	0
610	TCGA-A8-A08S-01A	1004	0
611	TCGA-AC-A2QH-01B	1005	0
612	TCGA-AC-A2QH-01A	1005	0
613	TCGA-A8-A09M-01A	1006	0
614	TCGA-A7-A0DB-01A	1007	0
615	TCGA-A7-A0DB-01C	1007	0
616	TCGA-BH-A1FD-01A	1009	1
617	TCGA-E2-A14S-01A	1009	0
618	TCGA-EW-A6SD-01A	1010	0
619	TCGA-AR-A5QN-01A	1013	0
620	TCGA-D8-A3Z5-01A	1015	0
621	TCGA-E2-A1II-01A	1025	0
622	TCGA-E2-A1IH-01A	1026	0
623	TCGA-AR-A1AY-01A	1026	0
624	TCGA-A2-A0D2-01A	1027	0
625	TCGA-A2-A3XS-01A	1032	1
626	TCGA-C8-A3M7-01A	1034	1
627	TCGA-BH-A1FH-01A	1034	1
628	TCGA-A8-A07C-01A	1034	0
629	TCGA-EW-A3E8-01B	1035	0
630	TCGA-E9-A1N8-01A	1039	0
631	TCGA-E2-A14V-01A	1042	0
632	TCGA-A2-A0EU-01A	1043	0
633	TCGA-E2-A576-01A	1043	0
634	TCGA-A7-A0CG-01A	1043	0
635	TCGA-E2-A107-01A	1047	0
636	TCGA-E9-A226-01A	1048	1
637	TCGA-EW-A1PG-01A	1051	0
638	TCGA-E2-A2P6-01A	1051	0
639	TCGA-A2-A0D1-01A	1051	0
640	TCGA-E9-A1N3-01A	1059	0
641	TCGA-E2-A573-01A	1062	0
642	TCGA-OL-A5RV-01A	1062	0
643	TCGA-E9-A1R2-01A	1063	0
644	TCGA-A2-A0ET-01A	1066	0
645	TCGA-E9-A1NF-01A	1072	1
646	TCGA-A7-A0CE-01A	1074	0
647	TCGA-A7-A0CH-01A	1079	0
648	TCGA-A7-A0DA-01A	1085	0
649	TCGA-E9-A1NE-01A	1088	0
650	TCGA-A2-A3XY-01A	1093	1
651	TCGA-BH-A18I-01A	1093	0
652	TCGA-A2-A04Y-01A	1099	0
653	TCGA-E9-A1N9-01A	1101	0
654	TCGA-A2-A3KC-01A	1102	0
655	TCGA-OL-A5D6-01A	1104	1
656	TCGA-OL-A5RW-01A	1106	0
657	TCGA-E9-A1NA-01A	1112	0
658	TCGA-BH-A28Q-01A	1119	0
659	TCGA-BH-A28O-01A	1120	0
660	TCGA-E9-A1N5-01A	1120	0
661	TCGA-BH-A0HQ-01A	1121	0
662	TCGA-A8-A085-01A	1124	0
663	TCGA-A8-A08J-01A	1127	1
664	TCGA-BH-A0BA-01A	1132	0
665	TCGA-E2-A1BD-01A	1133	0
666	TCGA-E2-A1IF-01A	1138	0
667	TCGA-A7-A0D9-01A	1139	0
668	TCGA-AO-A0J6-01A	1140	0
669	TCGA-E2-A10B-01A	1141	0
670	TCGA-BH-A18R-01A	1142	1
671	TCGA-BH-A0B1-01A	1148	0
672	TCGA-E9-A229-01A	1148	0
673	TCGA-AR-A1AS-01A	1150	0
674	TCGA-B6-A3ZX-01A	1152	1
675	TCGA-BH-A0DH-01A	1156	0
676	TCGA-A8-A08B-01A	1156	0
677	TCGA-A8-A0AD-01A	1157	0
678	TCGA-E9-A3HO-01A	1158	0
679	TCGA-AR-A2LN-01A	1161	0
680	TCGA-GM-A3NY-01A	1162	0
681	TCGA-E2-A14Q-01A	1163	0
682	TCGA-A7-A0CD-01A	1165	0
683	TCGA-E9-A22B-01A	1167	0
684	TCGA-BH-A203-01A	1174	1
685	TCGA-E2-A14R-01A	1174	0
686	TCGA-E2-A574-01A	1179	0
687	TCGA-AR-A5QP-01A	1185	0
688	TCGA-E9-A247-01A	1186	0
689	TCGA-E9-A22A-01A	1189	0
690	TCGA-BH-A0B4-01A	1191	0
691	TCGA-A1-A0SN-01A	1196	0
692	TCGA-AR-A2LO-01A	1198	0
693	TCGA-E9-A1NC-01A	1203	0
694	TCGA-BH-A0B3-01A	1203	0
695	TCGA-A2-A3KD-01A	1206	0
696	TCGA-E2-A572-01A	1208	0
697	TCGA-EW-A1IX-01A	1208	0
698	TCGA-EW-A1P1-01A	1210	0
699	TCGA-A8-A08Z-01A	1217	0
700	TCGA-OL-A5RU-01A	1219	0
701	TCGA-E2-A10C-01A	1220	0
702	TCGA-OL-A6VR-01A	1220	0
703	TCGA-E9-A1RC-01A	1224	0
704	TCGA-E2-A10A-01A	1229	0
705	TCGA-EW-A1OZ-01A	1229	0
706	TCGA-E9-A22H-01A	1232	0
707	TCGA-AR-A2LQ-01A	1233	0
708	TCGA-AC-A2FB-01A	1234	0
709	TCGA-AO-A12H-01A	1234	0
710	TCGA-E9-A22G-01A	1239	0
711	TCGA-E2-A14P-01A	1246	0
712	TCGA-BH-A0H9-01A	1247	0
713	TCGA-E9-A22D-01A	1248	0
714	TCGA-EW-A1P0-01A	1251	0
715	TCGA-E9-A1ND-01A	1266	0
716	TCGA-E9-A22E-01A	1269	0
717	TCGA-BH-A0C0-01A	1270	0
718	TCGA-AR-A1AT-01A	1272	1
719	TCGA-OL-A66K-01A	1275	1
720	TCGA-A8-A095-01A	1277	0
721	TCGA-E9-A228-01A	1285	0
722	TCGA-BH-A1EU-01A	1286	1
723	TCGA-BH-A0W5-01A	1288	0
724	TCGA-A2-A25B-01A	1291	0
725	TCGA-OL-A66L-01A	1301	0
726	TCGA-A8-A08X-01A	1308	0
727	TCGA-A8-A07B-01A	1308	0
728	TCGA-E2-A105-01A	1308	0
729	TCGA-E2-A1LL-01A	1309	0
730	TCGA-D8-A1XW-01A	1309	0
731	TCGA-E2-A14U-01A	1318	0
732	TCGA-A1-A0SE-01A	1321	0
733	TCGA-BH-A0BF-01A	1324	1
734	TCGA-E2-A3DX-01A	1325	0
735	TCGA-B6-A1KC-01B	1326	0
736	TCGA-GM-A3XG-01A	1330	0
737	TCGA-A2-A0SY-01A	1347	0
738	TCGA-AO-A03V-01A	1351	0
739	TCGA-E2-A14O-01A	1359	0
740	TCGA-BH-A0W7-01A	1363	0
741	TCGA-BH-A0E7-01A	1363	0
742	TCGA-A2-A0SW-01A	1365	1
743	TCGA-E9-A1RA-01A	1369	0
744	TCGA-A8-A07Z-01A	1371	0
745	TCGA-A8-A09I-01A	1371	0
746	TCGA-BH-A1FM-01A	1388	1
747	TCGA-BH-A0C1-01B	1411	1
748	TCGA-E2-A109-01A	1417	0
749	TCGA-E9-A1RH-01A	1417	0
750	TCGA-E9-A1RE-01A	1419	0
751	TCGA-PE-A5DC-01A	1430	1
752	TCGA-E2-A14N-01A	1434	0
753	TCGA-A1-A0SH-01A	1437	0
754	TCGA-A2-A3XX-01A	1439	1
755	TCGA-3C-AALK-01A	1448	0
756	TCGA-E9-A1RI-01A	1449	0
757	TCGA-D8-A27K-01A	1461	0
758	TCGA-A1-A0SF-01A	1463	0
759	TCGA-E9-A1R7-01A	1467	0
760	TCGA-A2-A0CO-01A	1468	1
761	TCGA-5L-AAT1-01A	1471	0
762	TCGA-A2-A0YL-01A	1474	0
763	TCGA-3C-AALJ-01A	1474	0
764	TCGA-C8-A12Y-01A	1476	0
765	TCGA-5L-AAT0-01A	1477	0
766	TCGA-A8-A09E-01A	1492	0
767	TCGA-A2-A0YI-01A	1505	0
768	TCGA-BH-A1EX-01A	1508	1
769	TCGA-A2-A0T3-01A	1516	0
770	TCGA-BH-A0BV-01A	1519	0
771	TCGA-A8-A09D-01A	1522	0
772	TCGA-E2-A1LG-01A	1523	0
773	TCGA-AO-A0JI-01A	1528	0
774	TCGA-A2-A3XZ-01A	1532	0
775	TCGA-A2-A0SX-01A	1534	0
776	TCGA-A2-A0YF-01A	1535	0
777	TCGA-AO-A0JB-01A	1542	0
778	TCGA-BH-A0HY-01A	1545	0
779	TCGA-A2-A3Y0-01A	1546	0
780	TCGA-AO-A0JC-01A	1547	0
781	TCGA-AR-A24K-01A	1548	0
782	TCGA-AR-A24W-01A	1550	0
783	TCGA-BH-A18V-01A	1556	1
784	TCGA-BH-A0HW-01A	1561	0
785	TCGA-BH-A18U-01A	1563	1
786	TCGA-E2-A15T-01A	1563	0
787	TCGA-BH-A0B8-01A	1569	0
788	TCGA-BH-A0B9-01A	1572	0
789	TCGA-AO-A0J4-01A	1587	0
790	TCGA-A2-A259-01A	1596	0
791	TCGA-E2-A1LS-01A	1604	0
792	TCGA-EW-A2FS-01A	1604	0
793	TCGA-BH-A0HA-01A	1611	0
794	TCGA-WT-AB41-01A	1611	0
795	TCGA-EW-A1P3-01A	1611	0
796	TCGA-D8-A1JG-01B	1612	0
797	TCGA-AO-A0J9-01A	1613	0
798	TCGA-A8-A06T-01A	1614	0
799	TCGA-A2-A0CZ-01A	1616	0
800	TCGA-BH-A0H5-01A	1620	0
801	TCGA-E2-A1B0-01A	1631	0
802	TCGA-AO-A12G-01A	1639	0
803	TCGA-E2-A15J-01A	1640	0
804	TCGA-A8-A076-01A	1642	0
805	TCGA-BH-A1FR-01A	1642	1
806	TCGA-BH-A0DO-01B	1644	0
807	TCGA-E2-A1L6-01A	1648	0
808	TCGA-AR-A2LK-01A	1649	1
809	TCGA-A2-A0SU-01A	1662	0
810	TCGA-BH-A1FL-01A	1673	1
811	TCGA-EW-A2FR-01A	1673	0
812	TCGA-A2-A0CY-01A	1673	0
813	TCGA-D8-A1XO-01A	1682	0
814	TCGA-AO-A0JL-01A	1683	0
815	TCGA-A2-A04X-01A	1686	0
816	TCGA-BH-A1FU-01A	1688	1
817	TCGA-D8-A1JB-01A	1688	0
818	TCGA-BH-A18Q-01A	1692	1
819	TCGA-E2-A15I-01A	1692	0
820	TCGA-BH-A1EW-01A	1694	1
821	TCGA-AR-A0TY-01A	1699	1
822	TCGA-A2-A3XW-01A	1712	0
823	TCGA-A2-A0CX-01A	1728	0
824	TCGA-D8-A13Y-01A	1728	0
825	TCGA-E2-A15R-01A	1732	0
826	TCGA-AR-A2LR-01A	1742	0
827	TCGA-BH-A208-01A	1759	1
828	TCGA-OL-A5D7-01A	1780	0
829	TCGA-B6-A0X7-01A	1781	1
830	TCGA-OL-A5DA-01A	1783	0
831	TCGA-AO-A03U-01B	1793	1
832	TCGA-E2-A1IK-01A	1800	0
833	TCGA-GM-A2D9-01A	1812	1
834	TCGA-BH-A0AV-01A	1820	0
835	TCGA-E2-A1L7-01A	1836	0
836	TCGA-AO-A12F-01A	1842	0
837	TCGA-A2-A1FX-01A	1847	0
838	TCGA-AC-A2FG-01A	1853	0
839	TCGA-E2-A1IO-01A	1855	0
840	TCGA-AR-A1AV-01A	1864	0
841	TCGA-AO-A03M-01B	1866	0
842	TCGA-BH-A0BG-01A	1871	0
843	TCGA-A2-A0D3-01A	1873	0
844	TCGA-BH-A0BM-01A	1876	0
845	TCGA-AO-A1KQ-01A	1882	0
846	TCGA-A2-A0EW-01A	1884	1
847	TCGA-AO-A0JJ-01A	1887	0
848	TCGA-HN-A2OB-01A	1900	1
849	TCGA-BH-A0AU-01A	1914	0
850	TCGA-BH-A0AZ-01A	1919	0
851	TCGA-A2-A04V-01A	1920	1
852	TCGA-A2-A0EY-01A	1925	0
853	TCGA-BH-A0EI-01A	1926	0
854	TCGA-BH-A1FJ-01A	1927	1
855	TCGA-BH-A0H3-01A	1928	0
856	TCGA-AR-A2LM-01A	1935	0
857	TCGA-E2-A150-01A	1935	0
858	TCGA-PE-A5DD-01A	1953	0
859	TCGA-AR-A0TX-01A	1972	0
860	TCGA-AO-A0JF-01A	1980	0
861	TCGA-AR-A0U0-01A	1988	0
862	TCGA-B6-A0IE-01A	1993	1
863	TCGA-OL-A66J-01A	1996	0
864	TCGA-BH-A18S-01A	2009	1
865	TCGA-AR-A2LL-01A	2012	0
866	TCGA-GM-A3XN-01A	2019	0
867	TCGA-AO-A03N-01B	2031	0
868	TCGA-V7-A7HQ-01A	2033	0
869	TCGA-BH-A0DG-01A	2041	0
870	TCGA-A2-A0D0-01A	2048	0
871	TCGA-BH-A0DV-01A	2064	0
872	TCGA-B6-A408-01A	2072	0
873	TCGA-B6-A0RG-01A	2082	0
874	TCGA-AO-A03R-01A	2091	0
875	TCGA-B6-A0X5-01A	2097	1
876	TCGA-GM-A3XL-01A	2108	0
877	TCGA-E2-A14Y-01A	2109	0
878	TCGA-AO-A03T-01A	2124	0
879	TCGA-BH-A1EN-01A	2127	1
880	TCGA-E2-A152-01A	2128	0
881	TCGA-BH-A0B5-01A	2136	0
882	TCGA-E2-A1IG-01A	2140	0
883	TCGA-AO-A12E-01A	2142	0
884	TCGA-GM-A2DF-01A	2155	0
885	TCGA-BH-A0DX-01A	2156	0
886	TCGA-AR-A255-01A	2161	0
887	TCGA-B6-A40C-01A	2164	0
888	TCGA-AO-A0JM-01A	2184	0
889	TCGA-AO-A0JD-01A	2190	0
890	TCGA-A2-A0ES-01A	2190	0
891	TCGA-GM-A4E0-01A	2191	0
892	TCGA-BH-A1FN-01A	2192	1
893	TCGA-GM-A2DH-01A	2193	0
894	TCGA-BH-A0BO-01A	2197	0
895	TCGA-BH-A18M-01A	2207	1
896	TCGA-AC-A2BK-01A	2222	0
897	TCGA-AR-A5QM-01A	2231	0
898	TCGA-B6-A1KI-01A	2236	0
899	TCGA-E2-A1L8-01A	2240	0
900	TCGA-A2-A04T-01A	2246	0
901	TCGA-AC-A23G-01A	2248	0
902	TCGA-BH-A0BZ-01A	2255	0
903	TCGA-AC-A2FO-01A	2255	0
904	TCGA-BH-A0BQ-01A	2255	0
905	TCGA-A2-A0ER-01A	2263	0
906	TCGA-BH-A1FE-01A	2273	1
907	TCGA-BH-A0BL-01A	2278	0
908	TCGA-B6-A402-01A	2281	0
909	TCGA-GM-A2DD-01A	2282	0
910	TCGA-AR-A0TV-01A	2288	0
911	TCGA-A2-A0CT-01A	2289	0
912	TCGA-BH-A0BP-01A	2296	1
913	TCGA-E2-A1LB-01A	2306	0
914	TCGA-E2-A14T-01A	2311	0
915	TCGA-E2-A1AZ-01A	2329	0
916	TCGA-BH-A0BR-01A	2330	0
917	TCGA-AO-A0JE-01A	2335	0
918	TCGA-A2-A0CS-01A	2348	1
919	TCGA-B6-A0I1-01A	2361	1
920	TCGA-E2-A1IE-01A	2362	0
921	TCGA-BH-A0BT-01A	2365	0
922	TCGA-BH-A0BW-01A	2371	0
923	TCGA-BH-A0DE-01A	2372	0
924	TCGA-AO-A12C-01A	2372	0
925	TCGA-B6-A0RM-01A	2373	1
926	TCGA-BH-A0DL-01A	2381	0
927	TCGA-AR-A1AJ-01A	2383	0
928	TCGA-A2-A04Q-01A	2385	0
929	TCGA-BH-A0DT-01A	2403	0
930	TCGA-GM-A2DB-01A	2406	0
931	TCGA-B6-A0WV-01A	2417	1
932	TCGA-A2-A0EQ-01A	2426	0
933	TCGA-AO-A03L-01A	2442	0
934	TCGA-A2-A0EO-01A	2442	0
935	TCGA-B6-A0RL-01A	2469	1
936	TCGA-BH-A0B0-01A	2477	0
937	TCGA-AO-A03O-01A	2483	1
938	TCGA-BH-A0B6-01A	2483	0
939	TCGA-BH-A0DD-01A	2486	0
940	TCGA-BH-A0E9-01B	2489	0
941	TCGA-AO-A1KR-01A	2513	0
942	TCGA-AO-A12D-01A	2515	0
943	TCGA-BH-A1ET-01A	2520	1
944	TCGA-BH-A204-01A	2534	1
945	TCGA-GM-A2DC-01A	2535	0
946	TCGA-E2-A106-01A	2541	0
947	TCGA-AR-A0U2-01A	2551	1
948	TCGA-AR-A0TS-01A	2558	0
949	TCGA-BH-A0B7-01A	2559	0
950	TCGA-B6-A0IN-01A	2573	1
951	TCGA-GM-A2DI-01A	2590	0
952	TCGA-GM-A2DO-01A	2596	0
953	TCGA-B6-A401-01A	2596	0
954	TCGA-AR-A254-01A	2605	0
955	TCGA-BH-A0BS-01A	2612	0
956	TCGA-AR-A1AO-01A	2618	0
957	TCGA-AR-A1AX-01A	2629	0
958	TCGA-AR-A1AW-01A	2632	0
959	TCGA-AR-A2LJ-01A	2632	0
960	TCGA-AC-A2FE-01A	2636	1
961	TCGA-PE-A5DE-01A	2645	0
962	TCGA-GM-A2DK-01A	2645	0
963	TCGA-AC-A2FK-01A	2650	0
964	TCGA-E2-A1B1-01A	2653	0
965	TCGA-A2-A04U-01A	2654	0
966	TCGA-A2-A0CQ-01A	2695	0
967	TCGA-AR-A250-01A	2707	0
968	TCGA-BH-A0C3-01A	2709	0
969	TCGA-BH-A1F5-01A	2712	1
970	TCGA-B6-A0RT-01A	2721	0
971	TCGA-AC-A2FF-01A	2759	0
972	TCGA-BH-A18K-01A	2763	1
973	TCGA-BH-A0C7-01B	2767	0
974	TCGA-A2-A3XT-01A	2770	0
975	TCGA-BH-A1EO-01A	2798	1
976	TCGA-A2-A0CP-01A	2813	0
977	TCGA-AR-A252-01A	2838	0
978	TCGA-AR-A256-01A	2854	1
979	TCGA-AR-A1AP-01A	2856	0
980	TCGA-AR-A24L-01A	2866	1
981	TCGA-AR-A1AU-01A	2868	0
982	TCGA-AO-A03P-01A	2911	1
983	TCGA-AR-A1AN-01A	2920	0
984	TCGA-AO-A1KP-01A	2953	0
985	TCGA-B6-A0IH-01A	2965	1
986	TCGA-B6-A0WS-01A	2965	1
987	TCGA-BH-A1F6-01A	2965	1
988	TCGA-AR-A1AL-01A	2971	0
989	TCGA-AR-A24S-01A	2976	0
990	TCGA-AO-A12B-01A	2989	0
991	TCGA-AR-A1AM-01A	2991	0
992	TCGA-AR-A0TQ-01A	2991	0
993	TCGA-AR-A24Z-01A	3001	0
994	TCGA-AR-A24X-01A	3004	0
995	TCGA-AR-A0TW-01A	3009	0
996	TCGA-A2-A0CV-01A	3011	0
997	TCGA-A2-A0CL-01A	3015	0
998	TCGA-A2-A0ST-01A	3017	0
999	TCGA-AR-A1AQ-01A	3021	0
1000	TCGA-AC-A2BM-01A	3022	0
1001	TCGA-AR-A251-01A	3030	0
1002	TCGA-AR-A24N-01A	3035	0
1003	TCGA-B6-A0RS-01A	3063	1
1004	TCGA-B6-A1KF-01A	3088	0
1005	TCGA-GM-A2DN-01A	3091	0
1006	TCGA-A2-A0EM-01A	3094	0
1007	TCGA-A2-A04W-01A	3102	0
1008	TCGA-AO-A12A-01A	3112	0
1009	TCGA-E2-A1LI-01A	3121	0
1010	TCGA-B6-A0RP-01A	3126	1
1011	TCGA-AR-A24U-01A	3128	0
1012	TCGA-B6-A40B-01A	3152	0
1013	TCGA-AR-A1AK-01A	3159	0
1014	TCGA-AR-A24Q-01A	3172	0
1015	TCGA-AR-A24T-01A	3202	0
1016	TCGA-AR-A24V-01A	3203	0
1017	TCGA-A2-A25E-01A	3204	0
1018	TCGA-GM-A2DM-01A	3226	0
1019	TCGA-E2-A1LH-01A	3247	0
1020	TCGA-AO-A128-01A	3248	0
1021	TCGA-Z7-A8R6-01A	3256	0
1022	TCGA-AR-A0U4-01A	3261	0
1023	TCGA-AR-A0TZ-01A	3262	1
1024	TCGA-A2-A25A-01A	3276	0
1025	TCGA-A2-A0CR-01A	3283	0
1026	TCGA-A2-A0CW-01A	3283	0
1027	TCGA-AO-A129-01A	3286	0
1028	TCGA-Z7-A8R5-01A	3287	0
1029	TCGA-AR-A1AI-01A	3296	0
1030	TCGA-AO-A126-01A	3307	0
1031	TCGA-AR-A0TT-01A	3316	0
1032	TCGA-GI-A2C9-01A	3342	0
1033	TCGA-GM-A3NW-01A	3361	0
1034	TCGA-BH-A42U-01A	3364	0
1035	TCGA-A8-A08T-01A	3409	1
1036	TCGA-AR-A24R-01A	3430	0
1037	TCGA-AO-A125-01A	3456	0
1038	TCGA-B6-A0WY-01A	3461	1
1039	TCGA-BH-A1ES-01A	3462	1
1040	TCGA-BH-A1FC-01A	3472	1
1041	TCGA-AO-A124-01A	3506	0
1042	TCGA-GM-A2DL-01A	3519	0
1043	TCGA-A2-A0EP-01A	3603	0
1044	TCGA-AR-A24O-01A	3607	0
1045	TCGA-AR-A24M-01A	3660	0
1046	TCGA-BH-A1FB-01A	3669	1
1047	TCGA-A2-A04R-01A	3709	0
1048	TCGA-AR-A1AH-01A	3807	0
1049	TCGA-B6-A0IM-01A	3873	1
1050	TCGA-B6-A0IP-01A	3926	1
1051	TCGA-B6-A0IB-01A	3941	1
1052	TCGA-B6-A0X0-01A	3945	1
1053	TCGA-AQ-A04L-01B	3957	0
1054	TCGA-BH-A209-01A	3959	1
1055	TCGA-3C-AALI-01A	4005	0
1056	TCGA-3C-AAAU-01A	4047	0
1057	TCGA-AR-A0U3-01A	4080	0
1058	TCGA-A2-A0EN-01A	4088	0
1059	TCGA-A2-A0CK-01A	4159	0
1060	TCGA-B6-A1KN-01A	4233	0
1061	TCGA-B6-A0RQ-01A	4267	1
1062	TCGA-AR-A0TP-01A	4275	0
1063	TCGA-B6-A0IQ-01A	4285	0
1064	TCGA-A2-A04N-01A	4354	0
1065	TCGA-B6-A0I2-01A	4361	0
1066	TCGA-B6-A0IG-01A	4456	1
1067	TCGA-AR-A24H-01A	4894	0
1068	TCGA-B6-A0RO-01A	4929	0
1069	TCGA-B6-A0IO-01A	5042	0
1070	TCGA-AR-A2LE-01A	5062	0
1071	TCGA-B6-A0RV-01A	5156	0
1072	TCGA-B6-A2IU-01A	5176	0
1073	TCGA-B6-A0WT-01A	5739	0
1074	TCGA-B6-A0WZ-01A	6292	0
1075	TCGA-B6-A0RH-01A	6456	1
1076	TCGA-GM-A2DA-01A	6593	1
1077	TCGA-B6-A0IJ-01A	7106	0
1078	TCGA-B6-A0RI-01A	7126	0
1079	TCGA-B6-A0X1-01A	7455	1
1080	TCGA-B6-A0RE-01A	7777	0
1081	TCGA-B6-A0RN-01A	8008	0
1082	TCGA-B6-A0IA-01A	8391	0
1083	TCGA-B6-A0I5-01A	8556	0
1084	TCGA-B6-A0RU-01A	8605	0
