# Supplementary material for: Exploration of prognostic genes associated with lymphangiogenesis in breast cancer based on transcriptomics and experimental verification
Source: PeerJ. 2025 Aug 27;13:e19890. doi: 10.7717/peerj.19890 (PMC12398285; doi:10.7717/peerj.19890)
Supplement: Supplemental Information 9 — Clinical and genomic datasets supporting lymphangiogenesis-related prognostic analysis in breast cancer. Includes: (1) TCGA cohort grouping (tumor vs. normal), (2) TCGA survival data (OS status: 1 = dead, 0 = alive), (3) TCGA phenotypic annotations, (4) GSE20685 expression matrix, (5) GSE20685 survival records. [file peerj-13-19890-s009.zip › Supplemental Data S2/05.survival(GSE20685)_1 for dead; 0 for alive.csv]

	sample	OS£¨1 for dead; 0 for alive£©	OS.time
1	GSM519117	0	2555
2	GSM519118	0	2701
3	GSM519119	0	2628
4	GSM519120	0	2299.5
5	GSM519121	0	2555
6	GSM519122	0	2664.5
7	GSM519123	0	2482
8	GSM519124	0	2591.5
9	GSM519125	0	2372.5
10	GSM519126	1	1971
11	GSM519127	0	2591.5
12	GSM519128	0	2518.5
13	GSM519129	0	2555
14	GSM519130	0	2336
15	GSM519131	0	2555
16	GSM519132	0	2920
17	GSM519133	1	657
18	GSM519134	0	2226.5
19	GSM519135	1	1277.5
20	GSM519136	0	2555
21	GSM519137	0	2628
22	GSM519138	1	1898
23	GSM519139	0	2591.5
24	GSM519140	0	2482
25	GSM519141	1	693.5
26	GSM519142	0	2518.5
27	GSM519143	0	1971
28	GSM519144	1	438
29	GSM519145	1	2117
30	GSM519146	0	2518.5
31	GSM519147	0	2372.5
32	GSM519148	0	2518.5
33	GSM519149	1	1460
34	GSM519150	0	2445.5
35	GSM519151	0	2190
36	GSM519152	0	2190
37	GSM519153	1	1350.5
38	GSM519154	1	292
39	GSM519155	0	2445.5
40	GSM519156	0	2117
41	GSM519157	0	2190
42	GSM519158	0	2299.5
43	GSM519159	0	2336
44	GSM519160	0	1861.5
45	GSM519161	0	2336
46	GSM519162	0	2153.5
47	GSM519163	0	1971
48	GSM519164	0	2153.5
49	GSM519165	0	2336
50	GSM519166	1	839.5
51	GSM519167	0	2555
52	GSM519168	0	2372.5
53	GSM519169	0	2190
54	GSM519170	0	2372.5
55	GSM519171	0	2518.5
56	GSM519172	1	657
57	GSM519173	0	2482
58	GSM519174	0	2482
59	GSM519175	0	1934.5
60	GSM519176	0	2080.5
61	GSM519177	0	2409
62	GSM519178	0	1898
63	GSM519179	0	1788.5
64	GSM519180	0	1861.5
65	GSM519181	0	2226.5
66	GSM519182	0	3358
67	GSM519183	0	2372.5
68	GSM519184	0	1825
69	GSM519185	0	2226.5
70	GSM519186	0	2409
71	GSM519187	0	2372.5
72	GSM519188	0	2482
73	GSM519189	0	2336
74	GSM519190	1	328.5
75	GSM519191	0	2336
76	GSM519192	0	2372.5
77	GSM519193	1	1460
78	GSM519194	0	3869
79	GSM519195	1	5146.5
80	GSM519196	1	839.5
81	GSM519197	0	5037
82	GSM519198	0	5037
83	GSM519199	0	5146.5
84	GSM519200	1	1569.5
85	GSM519201	0	4818
86	GSM519202	1	1715.5
87	GSM519203	1	3285
88	GSM519204	1	1058.5
89	GSM519205	0	4234
90	GSM519206	0	4197.5
91	GSM519207	0	4745
92	GSM519208	0	4781.5
93	GSM519209	0	4526
94	GSM519210	1	292
95	GSM519211	0	4234
96	GSM519212	1	2299.5
97	GSM519213	1	1788.5
98	GSM519214	1	3029.5
99	GSM519215	0	4854.5
100	GSM519216	0	4453
101	GSM519217	1	474.5
102	GSM519218	0	4453
103	GSM519219	0	2956.5
104	GSM519220	0	4015
105	GSM519221	0	4453
106	GSM519222	1	1825
107	GSM519223	1	511
108	GSM519224	1	2372.5
109	GSM519225	1	2080.5
110	GSM519226	0	3577
111	GSM519227	0	4234
112	GSM519228	0	4416.5
113	GSM519229	1	3358
114	GSM519230	0	4708.5
115	GSM519231	0	4635.5
116	GSM519232	0	4416.5
117	GSM519233	0	4672
118	GSM519234	0	3978.5
119	GSM519235	1	912.5
120	GSM519236	1	730
121	GSM519237	1	438
122	GSM519238	1	4161
123	GSM519239	1	1679
124	GSM519240	0	4489.5
125	GSM519241	0	4015
126	GSM519242	0	4051.5
127	GSM519243	0	3942
128	GSM519244	0	4015
129	GSM519245	1	2555
130	GSM519246	1	3248.5
131	GSM519247	0	4599
132	GSM519248	1	2153.5
133	GSM519249	0	4088
134	GSM519250	0	4015
135	GSM519251	0	4124.5
136	GSM519252	0	4234
137	GSM519253	1	876
138	GSM519254	0	4343.5
139	GSM519255	0	4635.5
140	GSM519256	0	4672
141	GSM519257	1	1679
142	GSM519258	0	3978.5
143	GSM519259	1	4161
144	GSM519260	0	4562.5
145	GSM519261	0	4562.5
146	GSM519262	0	3613.5
147	GSM519263	1	1058.5
148	GSM519264	0	4051.5
149	GSM519265	1	2080.5
150	GSM519266	1	365
151	GSM519267	0	4781.5
152	GSM519268	0	4051.5
153	GSM519269	1	2007.5
154	GSM519270	0	4416.5
155	GSM519271	0	3431
156	GSM519272	0	4051.5
157	GSM519273	0	4416.5
158	GSM519274	0	3942
159	GSM519275	0	3723
160	GSM519276	0	4526
161	GSM519277	0	2701
162	GSM519278	0	4234
163	GSM519279	1	2737.5
164	GSM519280	1	803
165	GSM519281	0	2591.5
166	GSM519282	0	3723
167	GSM519283	0	3759.5
168	GSM519284	0	4307
169	GSM519285	1	4197.5
170	GSM519286	0	3832.5
171	GSM519287	0	4270.5
172	GSM519288	0	4270.5
173	GSM519289	1	584
174	GSM519290	0	3650
175	GSM519291	0	4270.5
176	GSM519292	0	4562.5
177	GSM519293	1	474.5
178	GSM519294	0	3723
179	GSM519295	0	3796
180	GSM519296	0	4088
181	GSM519297	0	3577
182	GSM519298	1	438
183	GSM519299	0	3431
184	GSM519300	0	4124.5
185	GSM519301	0	3650
186	GSM519302	0	4197.5
187	GSM519303	1	2591.5
188	GSM519304	1	766.5
189	GSM519305	1	657
190	GSM519306	1	2117
191	GSM519307	0	4124.5
192	GSM519308	0	4051.5
193	GSM519309	1	584
194	GSM519310	1	1131.5
195	GSM519311	0	3467.5
196	GSM519312	0	4051.5
197	GSM519313	0	4161
198	GSM519314	0	3431
199	GSM519315	0	3796
200	GSM519316	0	4015
201	GSM519317	0	4051.5
202	GSM519318	0	2190
203	GSM519319	0	3540.5
204	GSM519320	0	4015
205	GSM519321	0	4088
206	GSM519322	1	1241
207	GSM519323	1	3759.5
208	GSM519324	1	1715.5
209	GSM519325	0	4015
210	GSM519326	0	4088
211	GSM519327	1	2263
212	GSM519328	0	2555
213	GSM519329	0	3321.5
214	GSM519330	0	3723
215	GSM519331	0	4051.5
216	GSM519332	0	4015
217	GSM519333	1	2737.5
218	GSM519334	0	3467.5
219	GSM519335	0	4015
220	GSM519336	0	4015
221	GSM519337	1	985.5
222	GSM519338	0	3650
223	GSM519339	0	4015
224	GSM519340	0	4015
225	GSM519341	0	3942
226	GSM519342	1	2007.5
227	GSM519343	0	3650
228	GSM519344	0	3613.5
229	GSM519345	0	3358
230	GSM519346	0	3869
231	GSM519347	1	3686.5
232	GSM519348	0	3832.5
233	GSM519349	1	693.5
234	GSM519350	0	3358
235	GSM519351	0	2883.5
236	GSM519352	1	2956.5
237	GSM519353	0	2737.5
238	GSM519354	0	3431
239	GSM519355	0	3869
240	GSM519356	0	3723
241	GSM519357	1	1934.5
242	GSM519358	0	3248.5
243	GSM519359	1	474.5
244	GSM519360	0	3285
245	GSM519361	0	3066
246	GSM519362	0	3321.5
247	GSM519363	0	3175.5
248	GSM519364	0	3759.5
249	GSM519365	0	3504
250	GSM519366	0	3686.5
251	GSM519367	1	1350.5
252	GSM519368	1	1241
253	GSM519369	0	3796
254	GSM519370	1	1825
255	GSM519371	1	2737.5
256	GSM519372	0	3686.5
257	GSM519373	0	2628
258	GSM519374	0	3686.5
259	GSM519375	0	3248.5
260	GSM519376	0	3431
261	GSM519377	0	3723
262	GSM519378	0	3431
263	GSM519379	0	3358
264	GSM519380	0	3358
265	GSM519381	0	3613.5
266	GSM519382	1	1131.5
267	GSM519383	0	3577
268	GSM519384	0	3029.5
269	GSM519385	0	3577
270	GSM519386	0	3796
271	GSM519387	0	3248.5
272	GSM519388	0	3467.5
273	GSM519389	0	3467.5
274	GSM519390	0	3504
275	GSM519391	0	3504
276	GSM519392	0	3029.5
277	GSM519393	0	3431
278	GSM519394	0	3431
279	GSM519395	0	3139
280	GSM519396	1	2409
281	GSM519397	0	3394.5
282	GSM519398	1	2555
283	GSM519399	0	3321.5
284	GSM519400	1	1204.5
285	GSM519401	0	3285
286	GSM519402	0	2956.5
287	GSM519403	1	146
288	GSM519404	0	3321.5
289	GSM519405	0	3248.5
290	GSM519406	0	3248.5
291	GSM519407	0	2993
292	GSM519408	0	2810.5
293	GSM519409	0	3175.5
294	GSM519410	0	2956.5
295	GSM519411	0	3139
296	GSM519412	0	3285
297	GSM519413	0	2847
298	GSM519414	0	3175.5
299	GSM519415	0	3066
300	GSM519416	0	3029.5
301	GSM519417	1	876
302	GSM519418	0	3102.5
303	GSM519419	1	1058.5
304	GSM519420	0	2956.5
305	GSM519421	0	2956.5
306	GSM519422	0	2920
307	GSM519423	0	2920
308	GSM519424	0	3066
309	GSM519425	1	1277.5
310	GSM519426	0	2956.5
311	GSM519427	0	3102.5
312	GSM519428	0	2956.5
313	GSM519429	0	2336
314	GSM519430	0	547.5
315	GSM519431	1	2482
316	GSM519432	0	2445.5
317	GSM519433	0	2372.5
318	GSM519434	1	1460
319	GSM519435	0	2117
320	GSM519436	0	1825
321	GSM519437	0	1934.5
322	GSM519438	0	1788.5
323	GSM519439	0	1715.5
324	GSM519440	0	1496.5
325	GSM519441	0	1387
326	GSM519442	0	1387
327	GSM519443	0	2956.5
