# Supplementary material for: Exploration of prognostic genes associated with lymphangiogenesis in breast cancer based on transcriptomics and experimental verification
Source: PeerJ. 2025 Aug 27;13:e19890. doi: 10.7717/peerj.19890 (PMC12398285; doi:10.7717/peerj.19890)
Supplement: Supplemental Information 10 — This dataset contains microscopy images documenting the in vitro culture of breast cancer cell lines (MCF-7, SK-BR-3, ZR-75-1) and normal mammary epithelial cells (MCF-10A). [file peerj-13-19890-s010.zip]

Archive with 9 entries (8 files):
- Supplemental Data S3/
- Supplemental Data S3/1.MCF-7 cell.png
- Supplemental Data S3/2.MCF-10A cell.png
- Supplemental Data S3/3.SK-BR-3 cell.png
- Supplemental Data S3/4.ZR-75-1 cell.png
- Supplemental Data S3/5.MCF-7 cell morphology.png
- Supplemental Data S3/6. MCF-10A cell morphology.png
- Supplemental Data S3/7. SK-BR-3 cell morphology.png
- Supplemental Data S3/8.ZR-75-1 cell morphology.png
