# Supplementary material for: Exploration of prognostic genes associated with lymphangiogenesis in breast cancer based on transcriptomics and experimental verification
Source: PeerJ. 2025 Aug 27;13:e19890. doi: 10.7717/peerj.19890 (PMC12398285; doi:10.7717/peerj.19890)
Supplement: Supplemental Information 11 — ΔΔCt values from triplicate qPCR assays. Cell lines: MCF-10A (normal), MCF-7, ZR-75-1,SK-BR-3 (cancer). Targets: CCL19, CD24, CEBPD, ZIC2. Reference: GAPDH. Data columns: [Sample, Ct, ΔCt, ΔΔCt, FoldChange(2−ΔΔCt)]. [file peerj-13-19890-s011.zip]

Archive with 37 entries (33 files):
- Supplemental Data S4/
- Supplemental Data S4/1.PCR data processing.xls
- Supplemental Data S4/2.First panel/
- Supplemental Data S4/2.First panel/admin_2025-02-26 15-17-18_BR011103 -  ANOVA Results.xlsx
- Supplemental Data S4/2.First panel/admin_2025-02-26 15-17-18_BR011103 -  End Point Results.xlsx
- Supplemental Data S4/2.First panel/admin_2025-02-26 15-17-18_BR011103 -  Melt Curve Derivative Results.xlsx
- Supplemental Data S4/2.First panel/admin_2025-02-26 15-17-18_BR011103 -  Melt Curve Peak Results.xlsx
- Supplemental Data S4/2.First panel/admin_2025-02-26 15-17-18_BR011103 -  Melt Curve Plate View Results.xlsx
- Supplemental Data S4/2.First panel/admin_2025-02-26 15-17-18_BR011103 -  Melt Curve RFU Results.xlsx
- Supplemental Data S4/2.First panel/admin_2025-02-26 15-17-18_BR011103 -  Melt Curve Summary.xlsx
- Supplemental Data S4/2.First panel/admin_2025-02-26 15-17-18_BR011103 -  Quantification Amplification Results.xlsx
- Supplemental Data S4/2.First panel/admin_2025-02-26 15-17-18_BR011103 -  Quantification Cq Results.xlsx
- Supplemental Data S4/2.First panel/admin_2025-02-26 15-17-18_BR011103 -  Quantification Plate View Results.xlsx
- Supplemental Data S4/2.First panel/admin_2025-02-26 15-17-18_BR011103 -  Quantification Summary.xlsx
- Supplemental Data S4/2.First panel/admin_2025-02-26 15-17-18_BR011103 -  Standard Curve Results.xlsx
- Supplemental Data S4/3.Second panel/
- Supplemental Data S4/3.Second panel/admin_2025-02-26 13-42-27_BR011103 -  ANOVA Results.xlsx
- Supplemental Data S4/3.Second panel/admin_2025-02-26 13-42-27_BR011103 -  End Point Results.xlsx
- Supplemental Data S4/3.Second panel/admin_2025-02-26 13-42-27_BR011103 -  Melt Curve Derivative Results.xlsx
- Supplemental Data S4/3.Second panel/admin_2025-02-26 13-42-27_BR011103 -  Melt Curve Peak Results.xlsx
- Supplemental Data S4/3.Second panel/admin_2025-02-26 13-42-27_BR011103 -  Melt Curve Plate View Results.xlsx
- Supplemental Data S4/3.Second panel/admin_2025-02-26 13-42-27_BR011103 -  Melt Curve RFU Results.xlsx
- Supplemental Data S4/3.Second panel/admin_2025-02-26 13-42-27_BR011103 -  Melt Curve Summary.xlsx
- Supplemental Data S4/3.Second panel/admin_2025-02-26 13-42-27_BR011103 -  Quantification Amplification Results.xlsx
- Supplemental Data S4/3.Second panel/admin_2025-02-26 13-42-27_BR011103 -  Quantification Cq Results.xlsx
- Supplemental Data S4/3.Second panel/admin_2025-02-26 13-42-27_BR011103 -  Quantification Plate View Results.xlsx
- Supplemental Data S4/3.Second panel/admin_2025-02-26 13-42-27_BR011103 -  Quantification Summary.xlsx
- Supplemental Data S4/3.Second panel/admin_2025-02-26 13-42-27_BR011103 -  Standard Curve Results.xlsx
- Supplemental Data S4/4.Histogram/
- Supplemental Data S4/4.Histogram/CCL19.pdf
- Supplemental Data S4/4.Histogram/CCL19.prism
- Supplemental Data S4/4.Histogram/CD24.pdf
- Supplemental Data S4/4.Histogram/CD24.prism
- Supplemental Data S4/4.Histogram/CEBPD.pdf
- Supplemental Data S4/4.Histogram/CEBPD.prism
- Supplemental Data S4/4.Histogram/ZIC2.pdf
- Supplemental Data S4/4.Histogram/ZIC2.prism
