# Supplementary material for: Exploration of prognostic genes associated with lymphangiogenesis in breast cancer based on transcriptomics and experimental verification
Source: PeerJ. 2025 Aug 27;13:e19890. doi: 10.7717/peerj.19890 (PMC12398285; doi:10.7717/peerj.19890)
Supplement: Supplemental Information 11 — ΔΔCt values from triplicate qPCR assays. Cell lines: MCF-10A (normal), MCF-7, ZR-75-1,SK-BR-3 (cancer). Targets: CCL19, CD24, CEBPD, ZIC2. Reference: GAPDH. Data columns: [Sample, Ct, ΔCt, ΔΔCt, FoldChange(2−ΔΔCt)]. [file peerj-13-19890-s011.zip › Supplemental Data S4/1.PCR data processing.xls]

## Sheet: 1.Overall PCR Testing Plan
No.	Group	Sample No.	Sample Information	Remark	Target Gene
1	MCF-10A	MCF-10A	MCF-10A 1	Sample mismatch	CCL19
2	MCF-10A	MCF-10A	MCF-10A 2		CD24
3	MCF-10A	MCF-10A	MCF-10A 3		ZIC2
4	MCF-7	MCF-7	MCF-7 1		CEBPD
5	MCF-7	MCF-7	MCF-7 2
6	MCF-7	MCF-7	MCF-7 3
7	ZR-75-1	ZR-75-1	ZR-75-1 1
8	ZR-75-1	ZR-75-1	ZR-75-1 2
9	ZR-75-1	ZR-75-1	ZR-75-1 3
10	SK-BR-3	SK-BR-3	SK-BR-3 1
11	SK-BR-3	SK-BR-3	SK-BR-3 2
12	SK-BR-3	SK-BR-3	SK-BR-3 3
Plate 1
	1	2	3	4	5	6	7	8	9	10	11	12
A	CCL19+ 1	CCL19+ 1	CCL19+ 1	CCL19+ 2	CCL19+ 2	CCL19+ 2	CCL19+ 3	CCL19+ 3	CCL19+ 3	CCL19+ 4	CCL19+ 4	CCL19+ 4
B	CD24 + 1	CD24 + 1	CD24 + 1	CD24 + 2	CD24 + 2	CD24 + 2	CD24 + 3	CD24 + 3	CD24 + 3	CD24 + 4	CD24 + 4	CD24 + 4
C	ZIC2+ 1	ZIC2+ 1	ZIC2+ 1	ZIC2+ 2	ZIC2+ 2	ZIC2+ 2	ZIC2+ 3	ZIC2+ 3	ZIC2+ 3	ZIC2+ 4	ZIC2+ 4	ZIC2+ 4
D	CEBPD + 1	CEBPD + 1	CEBPD + 1	CEBPD + 2	CEBPD + 2	CEBPD + 2	CEBPD + 3	CEBPD + 3	CEBPD + 3	CEBPD + 4	CEBPD + 4	CEBPD + 4
E	GAPDH + 1	GAPDH + 1	GAPDH + 1	GAPDH + 2	GAPDH + 2	GAPDH + 2	GAPDH + 3	GAPDH + 3	GAPDH + 3	GAPDH + 4	GAPDH + 4	GAPDH + 4
F	CCL19+ 5	CCL19+ 5	CCL19+ 5	CEBPD + 5	CEBPD + 5	CEBPD + 5	CCL19+ 6	CCL19+ 6	CCL19+ 6	CEBPD + 6	CEBPD + 6	CEBPD + 6
G	CD24 + 5	CD24 + 5	CD24 + 5	GAPDH + 5	GAPDH + 5	GAPDH + 5	CD24 + 6	CD24 + 6	CD24 + 6	GAPDH + 6	GAPDH + 6	GAPDH + 6
H	ZIC2+ 5	ZIC2+ 5	ZIC2+ 5				ZIC2+ 6	ZIC2+ 6	ZIC2+ 6
Plate 2
	1	2	3	4	5	6	7	8	9	10	11	12
A	CCL19+ 7	CCL19+ 7	CCL19+ 7	CCL19+ 8	CCL19+ 8	CCL19+ 8	CCL19+ 9	CCL19+ 9	CCL19+ 9	CCL19+ 10	CCL19+ 10	CCL19+ 10
B	CD24 + 7	CD24 + 7	CD24 + 7	CD24 + 8	CD24 + 8	CD24 + 8	CD24 + 9	CD24 + 9	CD24 + 9	CD24 + 10	CD24 + 10	CD24 + 10
C	ZIC2+ 7	ZIC2+ 7	ZIC2+ 7	ZIC2+ 8	ZIC2+ 8	ZIC2+ 8	ZIC2+ 9	ZIC2+ 9	ZIC2+ 9	ZIC2+ 10	ZIC2+ 10	ZIC2+ 10
D	CEBPD + 7	CEBPD + 7	CEBPD + 7	CEBPD + 8	CEBPD + 8	CEBPD + 8	CEBPD + 9	CEBPD + 9	CEBPD + 9	CEBPD + 10	CEBPD + 10	CEBPD + 10
E	GAPDH + 7	GAPDH + 7	GAPDH + 7	GAPDH + 8	GAPDH + 8	GAPDH + 8	GAPDH + 9	GAPDH + 9	GAPDH + 9	GAPDH + 10	GAPDH + 10	GAPDH + 10
F	CCL19+ 11	CCL19+ 11	CCL19+ 11	CEBPD + 11	CEBPD + 11	CEBPD + 11	CCL19+ 12	CCL19+ 12	CCL19+ 12	CEBPD + 12	CEBPD + 12	CEBPD + 12
G	CD24 + 11	CD24 + 11	CD24 + 11	GAPDH + 11	GAPDH + 11	GAPDH + 11	CD24 + 12	CD24 + 12	CD24 + 12	GAPDH + 12	GAPDH + 12	GAPDH + 12
H	ZIC2+ 11	ZIC2+ 11	ZIC2+ 11				ZIC2+ 12	ZIC2+ 12	ZIC2+ 12

## Sheet: 2.Expansion dissolution curve 
Plate 1
	1	2	3	4	5	6	7	8	9	10	11	12
A	25.8451	25.8752	25.8798	25.6196	25.4635	25.6972	26.6404	26.4766	26.5026	24.5932	24.043	24.8506
B	31.2803	31.6035	31.6342	31.7919	31.7433	31.8625	31.6155	31.4411	31.6832	30.2987	30.2345	29.8528
C	26.6841	26.6155	26.5413	26.1718	26.0188	26.0934	26.4689	26.4019	26.8303	25.9007	25.3194	25.4134
D	22.6254	22.4167	22.1998	21.9573	21.2119	21.9136	22.6277	22.2461	21.4906	23.846	23.0014	23.7708
E	24.8879	24.9261	24.5948	24.8795	24.7204	24.7632	25.0192	25.5122	25.6316	25.1502	26.8802	24.4594
F	24.9727	24.1359	24.4608	23.6607	24.7826	24.832	24.1965	24.5354	24.0752	23.9322	24.1752	24.11
G	30.5479	30.1231	30.3535	25.3991	25.069	25.1717	29.9903	30.4161	29.2064	25.0355	24.4068	26.3938
H	24.7065	24.6905	25.1141				24.7897	25.0826	24.0331
Plate 2
	1	2	3	4	5	6	7	8	9	10	11	12
A	24.877	24.1008	24.443	24.9253	24.9827	24.4071	24.1832	24.9152	24.7976	24.2457	24.5283	24.8679
B	29.4067	29.3506	29.9689	29.6964	31.1871	30.3298	30.3095	30.5422	29.4286	30.1495	29.3978	29.7995
C	24.2184	24.721	24.2632	24.0949	24.8374	24.1023	24.5061	24.2155	24.359	24.9506	24.9559	24.0622
D	23.8251	23.5775	23.2338	23.7008	24.0928	23.8924	24.1058	23.8827	23.9938	23.1738	23.053	23.9858
E	24.7962	24.5409	24.4684	24.466	26.0198	25.0298	25.252	25.6849	25.6474	25.2108	24.5887	24.3942
F	24.2027	24.7587	24.278	22.1092	22.3557	22.9459	24.8899	24.0483	24.3036	23.9122	23.0435	23.9665
G	29.7286	29.3228	29.0518	24.6391	24.9131	25.2394	30.5164	30.732	30.7771	25.9752	25.1746	25.2041
H	24.5466	24.5304	24.4715				24.5862	24.5958	24.5497
						CCL19
						CD24
						ZIC2
						CEBPD
						GAPDH

## Sheet: 3.Data processing
Sample	CCL19			CD24			ZIC2			CEBPD					H-GAPDH				Mean reference CT
MCF-10A	25.8451	25.8752	25.8798	31.2803	31.6035	31.6342	26.6841	26.6155	26.5413	22.6254	22.4167	22.1998			24.8879	24.9261	24.5948		24.8029
MCF-10A	25.6196	25.4635	25.6972	31.7919	31.7433	31.8625	26.1718	26.0188	26.0934	21.9573	21.2119	21.9136			24.8795	24.7204	24.7632		24.7877
MCF-10A	26.6404	26.4766	26.5026	31.6155	31.4411	31.6832	26.4689	26.4019	26.8303	22.6277	22.2461	21.4906			25.0192	25.5122	25.6316		25.3877
MCF-7	24.5932	24.043	24.8506	30.2987	30.2345	29.8528	25.9007	25.3194	25.4134	23.846	23.0014	23.7708			25.1502	26.8802	24.4594		25.4966
MCF-7	24.9727	24.1359	24.4608	30.5479	30.1231	30.3535	24.7065	24.6905	25.1141	23.6607	24.7826	24.832			25.3991	25.069	25.1717		25.2132
MCF-7	24.1965	24.5354	24.0752	29.9903	30.4161	29.2064	24.7897	25.0826	24.0331	23.9322	24.1752	24.11			25.0355	24.4068	26.3938		25.2787
ZR-75-1	24.877	24.1008	24.443	29.4067	29.3506	29.9689	24.2184	24.721	24.2632	23.8251	23.5775	23.2338			24.7962	24.5409	24.4684		24.6018
ZR-75-1	24.9253	24.9827	24.4071	29.6964	31.1871	30.3298	24.0949	24.8374	24.1023	23.7008	24.0928	23.8924			24.466	26.0198	25.0298		25.1718
ZR-75-1	24.1832	24.9152	24.7976	30.3095	30.5422	29.4286	24.5061	24.2155	24.359	24.1058	23.8827	23.9938			25.252	25.6849	25.6474		25.5281
SK-BR-3	24.2457	24.5283	24.8679	30.1495	29.3978	29.7995	24.9506	24.9559	24.0622	23.1738	23.053	23.9858			25.2108	24.5887	24.3942		24.7312
SK-BR-3	24.2027	24.7587	24.278	29.7286	29.3228	29.0518	24.5466	24.5304	24.4715	22.1092	22.3557	22.9459			24.6391	24.9131	25.2394		24.9305
SK-BR-3	24.8899	24.0483	24.3036	30.5164	30.732	30.7771	24.5862	24.5958	24.5497	23.9122	23.0435	23.9665			25.9752	25.1746	25.2041		25.4513
	∆CT=CT(target gene) - mean CT(reference genes)
MCF-10A	1.04216	1.07225	1.07687	6.47733	6.80055	6.83124	1.88117	1.81256	1.73832	-2.17754	-2.38622	-2.60311
MCF-10A	0.831907	0.675766	0.909468	7.00422	6.95564	7.07482	1.3841	1.23111	1.30573	-2.83038	-3.57584	-2.87414
MCF-10A	1.25276	1.08889	1.1149	6.22784	6.05342	6.29551	1.08121	1.01421	1.44259	-2.75996	-3.14157	-3.89706
MCF-7	-0.903449	-1.45363	-0.646048	4.80212	4.73792	4.35616	0.404082	-0.177183	-0.0831624	-1.65056	-2.49522	-1.72583
MCF-7	-0.240547	-1.07736	-0.752409	5.33467	4.9099	5.14026	-0.506754	-0.522721	-0.0990936	-1.55251	-0.430664	-0.381222
MCF-7	-1.08215	-0.74332	-1.20347	4.71164	5.13745	3.92774	-0.489026	-0.196097	-1.24561	-1.3465	-1.10352	-1.16864
ZR-75-1	0.275141	-0.501037	-0.158836	4.8049	4.74877	5.36707	-0.383468	0.11922	-0.338658	-0.776745	-1.0243	-1.368
ZR-75-1	-0.246504	-0.189146	-0.764708	4.52451	6.01521	5.158	-1.07698	-0.33445	-1.06956	-1.47106	-1.07902	-1.27946
ZR-75-1	-1.34489	-0.612927	-0.730493	4.78139	5.01405	3.90049	-1.022	-1.31264	-1.16911	-1.42235	-1.64538	-1.53435
SK-BR-3	-0.485545	-0.202918	0.136672	5.4183	4.66654	5.06827	0.219346	0.224637	-0.669031	-1.55739	-1.67826	-0.74539
SK-BR-3	-0.727822	-0.171882	-0.652503	4.79803	4.3923	4.1213	-0.3839	-0.400144	-0.459037	-2.82134	-2.57484	-1.98458
SK-BR-3	-0.561387	-1.40305	-1.14773	5.06512	5.28066	5.32582	-0.865124	-0.855506	-0.901584	-1.53906	-2.40784	-1.48477
	∆CT(control group mean)
MCF-10A	1.00722	1.00722	1.00722	6.63562	6.63562	6.63562	1.43233	1.43233	1.43233	-2.9162	-2.9162	-2.9162
MCF-10A	1.00722	1.00722	1.00722	6.63562	6.63562	6.63562	1.43233	1.43233	1.43233	-2.9162	-2.9162	-2.9162
MCF-10A	1.00722	1.00722	1.00722	6.63562	6.63562	6.63562	1.43233	1.43233	1.43233	-2.9162	-2.9162	-2.9162
MCF-10A	1.00722	1.00722	1.00722	6.63562	6.63562	6.63562	1.43233	1.43233	1.43233	-2.9162	-2.9162	-2.9162
MCF-10A	1.00722	1.00722	1.00722	6.63562	6.63562	6.63562	1.43233	1.43233	1.43233	-2.9162	-2.9162	-2.9162
MCF-10A	1.00722	1.00722	1.00722	6.63562	6.63562	6.63562	1.43233	1.43233	1.43233	-2.9162	-2.9162	-2.9162
MCF-10A	1.00722	1.00722	1.00722	6.63562	6.63562	6.63562	1.43233	1.43233	1.43233	-2.9162	-2.9162	-2.9162
MCF-10A	1.00722	1.00722	1.00722	6.63562	6.63562	6.63562	1.43233	1.43233	1.43233	-2.9162	-2.9162	-2.9162
MCF-10A	1.00722	1.00722	1.00722	6.63562	6.63562	6.63562	1.43233	1.43233	1.43233	-2.9162	-2.9162	-2.9162
MCF-10A	1.00722	1.00722	1.00722	6.63562	6.63562	6.63562	1.43233	1.43233	1.43233	-2.9162	-2.9162	-2.9162
MCF-10A	1.00722	1.00722	1.00722	6.63562	6.63562	6.63562	1.43233	1.43233	1.43233	-2.9162	-2.9162	-2.9162
MCF-10A	1.00722	1.00722	1.00722	6.63562	6.63562	6.63562	1.43233	1.43233	1.43233	-2.9162	-2.9162	-2.9162
	∆∆CT=∆CT(experimental group) -∆CT(control group)
MCF-10A	0.0349418	0.0650265	0.0696549	-0.158288	0.16493	0.195619	0.448834	0.380224	0.305991	0.738664	0.529979	0.313092
MCF-10A	-0.175311	-0.331452	-0.09775	0.368603	0.320021	0.439206	-0.0482311	-0.201221	-0.126603	0.08582	-0.659638	0.042065
MCF-10A	0.24554	0.0816731	0.107677	-0.407781	-0.582199	-0.340111	-0.351125	-0.418124	0.010256	0.156243	-0.225368	-0.980857
MCF-7	-1.91067	-2.46085	-1.65327	-1.8335	-1.8977	-2.27946	-1.02825	-1.60951	-1.51549	1.26565	0.420989	1.19038
MCF-7	-1.24777	-2.08458	-1.75963	-1.30095	-1.72571	-1.49536	-1.93909	-1.95505	-1.53142	1.3637	2.48554	2.53498
MCF-7	-2.08937	-1.75054	-2.21069	-1.92397	-1.49817	-2.70788	-1.92136	-1.62843	-2.67794	1.5697	1.81269	1.74757
ZR-75-1	-0.732077	-1.50826	-1.16605	-1.83072	-1.88684	-1.26855	-1.8158	-1.31311	-1.77099	2.13946	1.8919	1.54821
ZR-75-1	-1.25372	-1.19636	-1.77193	-2.11111	-0.620406	-1.47762	-2.50931	-1.76678	-2.50189	1.44515	1.83718	1.63674
ZR-75-1	-2.35211	-1.62015	-1.73771	-1.85423	-1.62157	-2.73512	-2.45433	-2.74497	-2.60144	1.49385	1.27082	1.38185
SK-BR-3	-1.49276	-1.21014	-0.870547	-1.21732	-1.96908	-1.56735	-1.21299	-1.20769	-2.10136	1.35881	1.23794	2.17081
SK-BR-3	-1.73504	-1.1791	-1.65972	-1.83759	-2.24332	-2.51432	-1.81623	-1.83248	-1.89137	0.0948678	0.341362	0.93162
SK-BR-3	-1.56861	-2.41027	-2.15494	-1.5705	-1.35496	-1.3098	-2.29746	-2.28784	-2.33392	1.37714	0.508363	1.43143
	2^-∆∆CT
MCF-10A	0.976071	0.955928	0.952866	1.11596	0.891972	0.873198	0.732635	0.768318	0.808887	0.599294	0.692565	1.24237
MCF-10A	1.12921	1.25828	1.0701	0.774532	0.801058	0.73754	1.034	1.14967	1.09172	0.942249	1.57969	0.971264
MCF-10A	0.8435	0.944961	0.928081	1.32664	1.49713	1.26585	1.27556	1.33619	0.992916	0.897359	1.16908	1.97364
MCF-7	3.75983	5.50542	3.14545	3.564	3.72619	4.85497	2.03955	3.05149	2.85897	0.415913	0.746912	0.438189
MCF-7	2.37473	4.2415	3.38611	2.46391	3.30744	2.81935	3.83462	3.8773	2.89071	0.388585	0.178557	0.172542
MCF-7	4.25561	3.36484	4.62896	3.79467	2.82484	6.5336	3.78779	3.09176	6.39941	0.336878	0.28466	0.297804
ZR-75-1	1.66103	2.84466	2.24397	3.55715	3.69825	2.40919	3.52055	2.48477	3.41288	0.226965	0.269452	0.341935
ZR-75-1	2.38456	2.29161	3.4151	4.32022	1.53731	2.78489	5.69349	3.40294	5.66428	0.367255	0.279868	0.321582
ZR-75-1	5.10571	3.07406	3.33506	3.61558	3.07709	6.65816	5.48058	6.70375	6.06894	0.355063	0.414424	0.383726
SK-BR-3	2.81428	2.31359	1.82836	2.32514	3.91519	2.9636	2.31817	2.30968	4.29114	0.389903	0.423977	0.222085
SK-BR-3	3.32889	2.26435	3.15956	3.57412	4.73485	5.71327	3.5216	3.56148	3.70987	0.936358	0.789296	0.524269
SK-BR-3	2.96618	5.31575	4.45351	2.97007	2.55789	2.47907	4.9159	4.88324	5.04172	0.384981	0.703019	0.370762
	2^-∆∆CT Avg
	CCL19					CD24					ZIC2					CEBPD
	MCF-10A	MCF-7	ZR-75-1	SK-BR-3		MCF-10A	MCF-7	ZR-75-1	SK-BR-3		MCF-10A	MCF-7	ZR-75-1	SK-BR-3		MCF-10A	MCF-7	ZR-75-1	SK-BR-3
1	0.955359	4.10996	2.23523	2.30364		0.93101	3.92459	3.12302	2.97416		0.754037	2.59525	3.07453	2.91157		0.755171	0.477084	0.249819	0.308706
2	1.14502	3.3124	2.67952	2.8986		0.747466	2.776	2.79272	4.53115		1.06924	3.46119	4.81857	3.52331		1.04093	0.220418	0.288663	0.670452
3	0.899617	4.05655	3.81328	4.2175		1.32152	4.2503	4.3142	2.5874		1.17673	4.33486	5.9587	4.84473		1.2039	0.273954	0.343644	0.434695
Avg	1	3.8263	2.90935	3.13991		1	3.6503	3.40998	3.36424		1	3.46376	4.61727	3.75987		1	0.323818	0.294042	0.471284
SD	0.12865	0.445851	0.813739	0.979484		0.293181	0.774478	0.800302	1.02891		0.219686	0.86981	1.45258	0.988055		0.227146	0.135404	0.0471432	0.183628
	1	3.8263	2.9093	3.1399		1	3.6503	3.41	3.3642		1	3.4638	4.6173	3.7599		1	0.3238	0.294	0.4713
	0.1286	0.4459	0.8137	0.9795		0.2932	0.7745	0.8003	1.0289		0.2197	0.8698	1.4526	0.9881		0.2271	0.1354	0.0471	0.1836
	1±0.1286	3.8263±0.4459	2.9093±0.8137	3.1399±0.9795		1±0.2932	3.6503±0.7745	3.41±0.8003	3.3642±1.0289		1±0.2197	3.4638±0.8698	4.6173±1.4526	3.7599±0.9881		1±0.2271	0.3238±0.1354	0.294±0.0471	0.4713±0.1836
	±
		MCF-10A	MCF-7	ZR-75-1	SK-BR-3	P	F
	CCL19	1±0.1286	3.8263±0.4459	2.9093±0.8137	3.1399±0.9795	0.005	9.569
	CD24	1±0.2932	3.6503±0.7745	3.41±0.8003	3.3642±1.0289	0.0093	7.784
	ZIC2	1±0.2197	3.4638±0.8698	4.6173±1.4526	3.7599±0.9881	0.0106	7.434
	CEBPD	1±0.3122	0.3385±0.1416	0.3074±0.0493	0.4927±0.192	0.009	7.869
