# Supplementary material for: Exploration of prognostic genes associated with lymphangiogenesis in breast cancer based on transcriptomics and experimental verification
Source: PeerJ. 2025 Aug 27;13:e19890. doi: 10.7717/peerj.19890 (PMC12398285; doi:10.7717/peerj.19890)
Supplement: Supplemental Information 11 — ΔΔCt values from triplicate qPCR assays. Cell lines: MCF-10A (normal), MCF-7, ZR-75-1,SK-BR-3 (cancer). Targets: CCL19, CD24, CEBPD, ZIC2. Reference: GAPDH. Data columns: [Sample, Ct, ΔCt, ΔΔCt, FoldChange(2−ΔΔCt)]. [file peerj-13-19890-s011.zip › Supplemental Data S4/2.First panel/admin_2025-02-26 15-17-18_BR011103 - End Point Results.xlsx]

## Sheet: SYBR
	Well	Fluor	Target	Content	Sample	End RFU	Call	Sample Type	CallType	Is Control
	A01	SYBR		Unkn		2484.75		Unknown	Unassigned	False
	A02	SYBR		Unkn		2554.55		Unknown	Unassigned	False
	A03	SYBR		Unkn		2346.08		Unknown	Unassigned	False
	A04	SYBR		Unkn		2567.61		Unknown	Unassigned	False
	A05	SYBR		Unkn		2495.16		Unknown	Unassigned	False
	A06	SYBR		Unkn		2420.4		Unknown	Unassigned	False
	A07	SYBR		Unkn		2730.72		Unknown	Unassigned	False
	A08	SYBR		Unkn		2739.74		Unknown	Unassigned	False
	A09	SYBR		Unkn		2799.17		Unknown	Unassigned	False
	A10	SYBR		Unkn		2665.4		Unknown	Unassigned	False
	A11	SYBR		Unkn		2338.16		Unknown	Unassigned	False
	A12	SYBR		Unkn		2287.71		Unknown	Unassigned	False
	B01	SYBR		Unkn		2396.07		Unknown	Unassigned	False
	B02	SYBR		Unkn		2844.15		Unknown	Unassigned	False
	B03	SYBR		Unkn		3062.18		Unknown	Unassigned	False
	B04	SYBR		Unkn		3118.4		Unknown	Unassigned	False
	B05	SYBR		Unkn		3102.6		Unknown	Unassigned	False
	B06	SYBR		Unkn		2921.86		Unknown	Unassigned	False
	B07	SYBR		Unkn		2737.53		Unknown	Unassigned	False
	B08	SYBR		Unkn		2800.76		Unknown	Unassigned	False
	B09	SYBR		Unkn		2774.84		Unknown	Unassigned	False
	B10	SYBR		Unkn		2980.48		Unknown	Unassigned	False
	B11	SYBR		Unkn		2782.23		Unknown	Unassigned	False
	B12	SYBR		Unkn		2370.77		Unknown	Unassigned	False
	C01	SYBR		Unkn		2741.05		Unknown	Unassigned	False
	C02	SYBR		Unkn		2687.26		Unknown	Unassigned	False
	C03	SYBR		Unkn		2887.84		Unknown	Unassigned	False
	C04	SYBR		Unkn		2772.68		Unknown	Unassigned	False
	C05	SYBR		Unkn		2931.35		Unknown	Unassigned	False
	C06	SYBR		Unkn		2898.07		Unknown	Unassigned	False
	C07	SYBR		Unkn		2849.04		Unknown	Unassigned	False
	C08	SYBR		Unkn		2734.83		Unknown	Unassigned	False
	C09	SYBR		Unkn		1851.65		Unknown	Unassigned	False
	C10	SYBR		Unkn		1192.41		Unknown	Unassigned	False
	C11	SYBR		Unkn		2819.94		Unknown	Unassigned	False
	C12	SYBR		Unkn		2691.6		Unknown	Unassigned	False
	D01	SYBR		Unkn		2333.07		Unknown	Unassigned	False
	D02	SYBR		Unkn		2636.69		Unknown	Unassigned	False
	D03	SYBR		Unkn		2782.14		Unknown	Unassigned	False
	D04	SYBR		Unkn		2347		Unknown	Unassigned	False
	D05	SYBR		Unkn		2318.08		Unknown	Unassigned	False
	D06	SYBR		Unkn		3673.64		Unknown	Unassigned	False
	D07	SYBR		Unkn		3385.02		Unknown	Unassigned	False
	D08	SYBR		Unkn		2962.2		Unknown	Unassigned	False
	D09	SYBR		Unkn		3048.97		Unknown	Unassigned	False
	D10	SYBR		Unkn		2931.15		Unknown	Unassigned	False
	D11	SYBR		Unkn		2767.84		Unknown	Unassigned	False
	D12	SYBR		Unkn		2505.93		Unknown	Unassigned	False
	E01	SYBR		Unkn		2833.54		Unknown	Unassigned	False
	E02	SYBR		Unkn		2397.75		Unknown	Unassigned	False
	E03	SYBR		Unkn		2441.65		Unknown	Unassigned	False
	E04	SYBR		Unkn		2431.03		Unknown	Unassigned	False
	E05	SYBR		Unkn		2735.43		Unknown	Unassigned	False
	E06	SYBR		Unkn		379.168		Unknown	Unassigned	False
	E07	SYBR		Unkn		2507.49		Unknown	Unassigned	False
	E08	SYBR		Unkn		2784.8		Unknown	Unassigned	False
	E09	SYBR		Unkn		1584.87		Unknown	Unassigned	False
	E10	SYBR		Unkn		2756.64		Unknown	Unassigned	False
	E11	SYBR		Unkn		2085.25		Unknown	Unassigned	False
	E12	SYBR		Unkn		2011.33		Unknown	Unassigned	False
	F01	SYBR		Unkn		2698.85		Unknown	Unassigned	False
	F02	SYBR		Unkn		2996.43		Unknown	Unassigned	False
	F03	SYBR		Unkn		3019.53		Unknown	Unassigned	False
	F04	SYBR		Unkn		3150.09		Unknown	Unassigned	False
	F05	SYBR		Unkn		2544.34		Unknown	Unassigned	False
	F06	SYBR		Unkn		1426.94		Unknown	Unassigned	False
	F07	SYBR		Unkn		2554.28		Unknown	Unassigned	False
	F08	SYBR		Unkn		3138.25		Unknown	Unassigned	False
	F09	SYBR		Unkn		2564.11		Unknown	Unassigned	False
	F10	SYBR		Unkn		3067.88		Unknown	Unassigned	False
	F11	SYBR		Unkn		3227.72		Unknown	Unassigned	False
	F12	SYBR		Unkn		1220		Unknown	Unassigned	False
	G01	SYBR		Unkn		2374.78		Unknown	Unassigned	False
	G02	SYBR		Unkn		2520.05		Unknown	Unassigned	False
	G03	SYBR		Unkn		2395.95		Unknown	Unassigned	False
	G04	SYBR		Unkn		2727.29		Unknown	Unassigned	False
	G05	SYBR		Unkn		2662.86		Unknown	Unassigned	False
	G06	SYBR		Unkn		2382.61		Unknown	Unassigned	False
	G07	SYBR		Unkn		2866.22		Unknown	Unassigned	False
	G08	SYBR		Unkn		2881.59		Unknown	Unassigned	False
	G09	SYBR		Unkn		2879.15		Unknown	Unassigned	False
	G10	SYBR		Unkn		2334.14		Unknown	Unassigned	False
	G11	SYBR		Unkn		2402.06		Unknown	Unassigned	False
	G12	SYBR		Unkn		2347.24		Unknown	Unassigned	False
	H01	SYBR		Unkn		3301.51		Unknown	Unassigned	False
	H02	SYBR		Unkn		2511.21		Unknown	Unassigned	False
	H03	SYBR		Unkn		2260.71		Unknown	Unassigned	False
	H04	SYBR		Unkn		0.365162		Unknown	Unassigned	False
	H05	SYBR		Unkn		-0.606176		Unknown	Unassigned	False
	H06	SYBR		Unkn		-2.32464		Unknown	Unassigned	False
	H07	SYBR		Unkn		2938		Unknown	Unassigned	False
	H08	SYBR		Unkn		2401.81		Unknown	Unassigned	False
	H09	SYBR		Unkn		853.611		Unknown	Unassigned	False
	H10	SYBR		Unkn		0.137509		Unknown	Unassigned	False
	H11	SYBR		Unkn		-0.023536		Unknown	Unassigned	False
	H12	SYBR		Unkn		-0.405304		Unknown	Unassigned	False

## Sheet: Run Information
File Name	admin_2025-02-26 15-17-18_BR011103.pcrd
Created By User	admin
Notes
ID
Run Started	02/26/2025 07:17:32 UTC
Run Ended	02/26/2025 08:39:38 UTC
Sample Vol	20
Lid Temp	105
Protocol File Name	YEASEN reagent Kit. prcl
Plate Setup File Name	2.pltd
Base Serial Number	BR011103
Optical Head Serial Number	788BR10790
CFX Maestro Version	5.2.008.0222.
