# Supplementary material for: Exploration of prognostic genes associated with lymphangiogenesis in breast cancer based on transcriptomics and experimental verification
Source: PeerJ. 2025 Aug 27;13:e19890. doi: 10.7717/peerj.19890 (PMC12398285; doi:10.7717/peerj.19890)
Supplement: Supplemental Information 11 — ΔΔCt values from triplicate qPCR assays. Cell lines: MCF-10A (normal), MCF-7, ZR-75-1,SK-BR-3 (cancer). Targets: CCL19, CD24, CEBPD, ZIC2. Reference: GAPDH. Data columns: [Sample, Ct, ΔCt, ΔΔCt, FoldChange(2−ΔΔCt)]. [file peerj-13-19890-s011.zip › Supplemental Data S4/2.First panel/admin_2025-02-26 15-17-18_BR011103 - Melt Curve Derivative Results.xlsx]

## Sheet: SYBR
	Temperature	A1	A2	A3	A4	A5	A6	A7	A8	A9	A10	A11	A12	B1	B2	B3	B4	B5	B6	B7	B8	B9	B10	B11	B12	C1	C2	C3	C4	C5	C6	C7	C8	C9	C10	C11	C12	D1	D2	D3	D4	D5	D6	D7	D8	D9	D10	D11	D12
	65	32.6936	34.4689	32.1934	33.4393	33.0964	32.4903	35.334	35.7493	37.4093	36.3483	32.5719	28.1523	37.4164	42.3421	46.1831	42.8663	41.3682	37.9121	36.7539	37.7537	39.0166	42.7072	40.1655	35.8668	37.9275	34.8831	38.3429	36.8857	38.5753	36.8295	37.6779	35.5702	25.0609	18.2024	37.0159	36.7184	33.5198	37.1806	38.4288	31.467	33.2391	51.2782	46.8734	39.8498	41.7679	40.1437	36.9583	32.2729
	65.5	70.8361	74.6826	69.7524	72.4519	71.7088	70.3957	76.557	77.4569	81.0535	78.7546	70.5725	60.9966	81.0688	91.7413	100.063	92.877	89.6311	82.1429	79.6335	81.7998	84.5359	92.5322	87.0253	77.7114	82.1763	75.5801	83.0763	79.9189	83.5798	79.7973	81.6355	77.0689	54.2986	39.4386	80.2011	79.5566	72.6263	80.558	83.2625	68.1786	72.018	111.103	101.559	86.3411	90.4971	86.9781	80.0762	69.9245
	66	65.3872	68.9378	64.3868	66.8787	66.1928	64.9806	70.668	71.4986	74.8186	72.6965	65.1439	56.3045	74.8328	84.6843	92.3661	85.7326	82.7364	75.8242	73.5079	75.5075	78.0331	85.4143	80.3311	71.7336	75.8551	69.7663	76.6858	73.7713	77.1506	73.6591	75.3558	71.1405	50.1217	36.4049	74.0318	73.4369	67.0396	74.3612	76.8577	62.9341	66.4781	102.556	93.7469	79.6995	83.5358	80.2875	73.9165	64.5457
	66.5	65.3872	68.9378	64.3868	66.8787	66.1928	64.9806	70.668	71.4986	74.8186	72.6965	65.1439	56.3045	74.8328	84.6843	92.3661	85.7326	82.7364	75.8242	73.5079	75.5075	78.0331	85.4143	80.3311	71.7336	75.8551	69.7663	76.6858	73.7713	77.1506	73.6591	75.3558	71.1405	50.1217	36.4049	74.0318	73.4369	67.0396	74.3612	76.8577	62.9341	66.4781	102.556	93.7469	79.6995	83.5358	80.2875	73.9165	64.5457
	67	65.3872	68.9378	64.3868	66.8787	66.1928	64.9806	70.668	71.4986	74.8186	72.6965	65.1439	56.3045	74.8328	84.6843	92.3661	85.7326	82.7364	75.8242	73.5079	75.5075	78.0331	85.4143	80.3311	71.7336	75.8551	69.7663	76.6858	73.7713	77.1506	73.6591	75.3558	71.1405	50.1217	36.4049	74.0318	73.4369	67.0396	74.3612	76.8577	62.9341	66.4781	102.556	93.7469	79.6995	83.5358	80.2875	73.9165	64.5457
	67.5	64.914	68.48	64.1002	66.4197	65.7651	64.7491	70.4781	71.2802	74.4675	72.1832	64.8033	55.7949	74.3563	84.2344	91.9788	85.397	82.4771	75.4891	73.1996	75.165	77.7065	85.0686	80.0198	71.1794	75.4577	69.3583	76.3502	73.4151	76.8772	73.3887	75.0976	70.7362	49.7496	36.102	73.5869	72.9508	66.6319	73.9704	76.4923	62.5445	66.242	102.324	93.5249	79.4783	83.2535	79.9453	73.3745	64.0132
	68	68.0304	71.4949	65.9912	69.5064	68.5878	66.3078	71.7312	72.7344	76.7688	75.5333	67.1076	59.0462	77.4704	87.0763	94.5446	87.6337	84.236	77.7371	75.212	77.4351	79.9193	87.3546	82.0936	74.8016	78.0067	71.9528	78.5	75.71	78.6392	75.031	76.8079	73.3575	52.1773	38.1367	76.4106	76.1442	69.311	76.4362	78.9174	65.0649	67.7117	103.91	95.0082	80.9288	85.0927	82.1985	76.9299	67.4428
	68.5	72.6531	75.9564	68.7343	73.4492	72.6845	68.3436	73.5503	74.7136	80.2578	80.721	70.078	64.683	82.2317	92.3195	98.2507	90.744	86.4293	80.7005	78.3197	80.6712	82.6862	90.6912	84.9935	80.4199	82.3271	76.5156	82.1408	79.5268	81.5077	78.6103	79.2862	77.4987	55.9267	40.8364	81.4142	80.9305	73.2645	81.0377	82.3973	69.1236	70.6002	105.836	97.0927	83.1592	88.0543	85.5564	82.2278	73.0966
	69	74.0649	77.2902	69.767	74.9325	74.0885	68.6414	74.2653	75.5852	81.4603	82.6641	70.1011	67.3453	84.2418	94.4407	99.1103	91.4173	86.6615	81.4815	79.5406	81.6841	83.1242	91.5124	85.55	82.112	84.0749	78.621	83.906	80.967	83.0445	80.4803	79.6735	79.5969	57.4066	41.2205	83.858	82.415	74.9556	82.7296	83.0421	70.8996	71.9371	105.625	97.14	83.6365	88.6315	86.4507	84.575	75.7039
	69.5	73.773	77.6931	70.0245	75.9288	74.7213	68.8795	74.1099	75.701	81.8866	83.1618	69.8175	68.3978	84.3378	94.4276	98.879	91.1091	86.7087	82.1621	79.6774	81.3494	83.3328	91.1309	85.2895	82.2625	84.8334	80.1161	84.506	81.3397	83.4769	81.0592	80.0867	80.1848	58.004	41.2333	85.3478	82.8299	75.661	82.3659	82.628	72.1608	72.3273	105.685	96.5018	83.7981	87.7413	86.336	85.2894	76.946
	70	72.9128	77.6302	69.5371	75.9165	74.7048	69.1661	73.3176	75.3605	81.5123	82.7789	69.8098	68.4051	83.3928	94.0541	98.4733	90.1904	86.7489	81.7285	80.0273	80.7087	83.3985	90.0986	85.0811	81.6071	86.5296	82.4009	85.5014	82.9181	84.0041	82.6588	81.3174	81.7027	58.9712	41.9074	87.6987	84.7242	75.3632	81.7763	81.9551	72.6886	71.9029	106.204	96.7164	83.9493	87.2585	86.1858	84.7793	76.7606
	70.5	71.8781	76.8729	68.8943	75.4636	74.1645	68.8619	72.9394	75.0038	80.547	82.2352	69.5692	67.5757	82.8852	93.1675	97.8959	89.6844	86.5588	80.717	80.4868	80.3927	83.2043	89.4326	85.067	80.6857	91.4337	87.6747	90.3777	88.0048	88.4755	87.8597	86.5423	87.386	63.2994	44.5179	94.3087	90.7951	74.8707	81.8503	81.7437	72.8036	71.4395	106.515	97.3051	84.1811	87.5183	85.9981	84.2549	76.3067
	71	71.2002	75.8004	68.6173	75.3837	73.0339	68.5701	72.5241	74.4289	79.7944	81.5055	69.2262	66.6624	82.3206	91.941	96.8706	89.7676	86.0673	80.8255	80.4567	80.1268	82.9392	89.1448	85.0269	79.9212	106.751	104.288	106.391	102.311	103.61	102.283	103.632	103.53	75.971	53.0854	113.539	108.46	74.1546	81.3994	81.5896	72.7391	70.9262	106.37	96.8475	84.2814	86.9745	85.386	83.637	76.2491
	71.5	70.789	75.0492	68.1528	74.9187	71.9337	68.2963	72.0229	73.5176	78.8455	80.7411	68.7339	66.2099	82.0163	91.3009	95.9389	89.3255	85.5431	81.1702	80.5017	80.0793	82.7838	88.8305	84.894	79.0657	144.076	142.939	144.527	135.986	139.454	136.388	141.759	141.032	104.71	72.1778	156.597	149.309	72.7148	80.3399	81.1797	72.5199	70.0444	106.196	96.6708	84.0728	86.4591	84.9563	82.5929	75.613
	72	69.9008	74.3541	67.2886	73.4909	71.0835	67.161	72.3197	72.393	77.2743	79.8402	68.1024	65.7856	81.9841	91.2145	95.3045	88.3374	84.8911	80.8368	80.4268	80.3561	82.2325	88.6732	84.5846	78.2703	212.117	211.019	214.66	199.642	206.469	201.884	210.946	209.068	156.466	105.959	232.042	222.595	71.086	79.5576	80.3698	71.6933	69.5354	105.484	96.3579	83.4711	86.4545	84.2357	81.5598	74.7851
	72.5	69.2834	73.2843	66.8178	72.8125	70.3268	66.1135	72.6288	71.4251	76.1699	79.0879	67.4027	65.3329	81.4765	90.9367	94.2804	87.7735	84.3634	80.8856	79.6435	80.3758	81.5077	88.4863	83.6483	77.5848	311.27	309.534	318.426	296.64	308.165	301.795	314.183	309.227	230.045	154.863	339.345	327.681	69.8119	78.6299	79.5249	71.1072	69.3339	104.431	94.867	82.7296	86.1765	83.2059	81.047	74.7541
	73	69.1075	72.4423	66.5829	72.4244	69.4672	65.9013	72.4292	70.6414	75.5519	78.7673	66.0726	64.99	81.0846	90.6272	92.9127	86.8771	83.9372	81.4157	79.0282	79.8691	80.8699	87.3573	82.4255	76.7498	428.233	424.972	441.868	415.006	432.97	425.197	437.607	427.811	313.423	211.691	462.428	447.956	68.653	76.8596	78.3129	70.6158	68.7459	103.176	93.2071	81.578	85.1177	82.3337	79.9045	74.4211
	73.5	68.1533	72.3456	65.9779	71.2071	68.9661	65.3861	72.348	70.3224	74.6603	78.3761	65.0914	64.5785	81.069	90.2928	92.137	85.398	83.3016	81.0812	78.6963	79.5122	80.5407	86.0331	81.4955	76.0806	534.432	527.791	555.974	528.62	553.373	545.863	552.745	537.166	387.292	262.942	570.41	553.926	67.9088	75.623	77.1642	69.7783	68.0776	101.768	92.5218	80.2982	84.3779	81.5799	78.7026	73.4658
	74	67.204	71.7375	65.2937	70.3993	68.3807	64.2539	71.6202	69.8698	73.7441	77.7003	64.9141	63.6704	80.3405	89.2497	91.6983	84.2885	82.4255	80.1204	77.6743	78.9797	79.963	84.9677	80.3828	75.4204	598.281	587.943	627.8	607.198	636.689	630.873	628.825	606.636	430.373	293.501	631.641	614.688	67.4605	75.1572	76.4777	69.1965	67.1848	100.646	91.6458	79.4289	83.8609	80.8286	78.0892	73.2489
	74.5	67.0147	70.6456	64.7369	70.1916	67.4832	63.7146	70.0319	69.6207	73.4189	77.303	64.4393	62.4868	79.3923	87.6803	90.9136	83.59	81.6349	79.4143	76.9416	78.3034	79.1073	83.3902	79.3151	74.3232	597.928	585.654	633.464	624.329	656.532	652.356	639.899	612.979	426.366	292.435	625.236	608.41	66.6949	74.2596	75.8509	68.786	65.9962	99.5724	90.3542	78.3754	82.9159	79.9828	77.3144	72.8656
	75	66.1889	70.1227	63.7769	69.2663	66.9609	63.4763	69.0603	69.6671	73.0092	74.9442	63.4756	61.1756	79.2143	86.3363	90.2061	83.0465	80.8734	78.9222	76.3019	77.7498	78.3935	82.5682	78.8712	73.5199	529.804	517.125	566.852	570.016	602.225	599.61	578.027	549.19	374	257.944	548.324	532.058	65.6437	73.4085	75.2819	67.9432	65.1235	98.2573	89.8447	77.3385	82.1132	79.0987	76.2421	71.9656
	75.5	65.0102	69.6806	62.4802	68.0161	66.6163	62.6889	68.0492	69.5327	72.3195	71.1069	63.12	60.2491	78.6149	85.3988	89.9307	82.5337	79.961	78.0617	75.199	77.5401	77.9539	82.1576	78.5499	73.0538	413.609	402.06	447.368	460.38	488.452	487.179	461.439	434.065	290	200.824	423.39	409.459	64.9429	73.1958	74.8307	66.828	64.3546	97.2002	89.3284	76.5247	81.6292	78.1468	75.648	70.9361
	76	64.4509	68.5545	61.4582	67.6187	66.3362	62.1173	66.9039	68.8391	71.6597	69.0092	62.6599	59.7537	77.3519	84.6371	89.4134	82.0912	79.948	77.5756	74.5855	77.0594	77.4084	81.5241	78.099	72.1966	283.569	274.817	310.562	328.066	349.592	348.807	324.129	301.768	197.916	136.91	287.006	276.765	64.3402	72.4215	74.2774	66.0737	63.8387	96.8345	88.3311	75.9336	81.1289	76.0109	75.1597	69.7657
	76.5	63.968	67.5653	60.4067	67.3811	66.123	62.0066	66.719	68.2791	71.3992	67.5404	61.4353	59.5285	76.5443	84.4934	88.8927	81.8636	80.3622	77.65	74.5163	76.3754	76.8354	81.3338	78.0183	71.8876	169.072	163.351	187.578	204.163	219.522	218.825	198.212	182.168	116.794	80.8131	168.768	161.619	63.4301	71.0353	73.4921	64.9956	63.6766	96.1021	87.6175	75.5737	80.2486	72.9491	74.6017	68.4213
	77	63.2253	67.3211	59.6445	66.8816	66.0331	61.5889	67.0894	68.2845	71.5154	66.1141	61.0919	59.9919	76.5612	85.6788	89.6488	82.1183	80.3087	77.7856	74.3174	75.9577	77.0865	82.0282	77.9499	72.3363	85.9532	82.2855	96.4775	109.136	118.619	117.924	103.558	93.2972	58.36	40.6795	83.6484	79.3297	63.0315	70.2777	72.8279	64.2692	63.522	95.5189	87.6906	75.543	79.7702	70.9738	74.2047	67.5113
	77.5	63.7489	67.2823	59.8477	67.1587	66.0715	60.9163	67.3502	68.5324	72.1577	69.1129	61.5658	61.3434	77.0512	87.9559	91.9632	83.212	80.9437	78.3705	75.1003	75.985	78.2529	82.8227	78.3768	72.8224	37.4629	35.4391	42.8688	50.163	55.3404	54.2573	46.0621	40.8824	25.7444	17.628	34.9647	33.4466	63.407	69.5773	72.216	63.6799	63.1815	96.1056	87.7407	75.8595	79.5648	69.793	73.9063	66.9121
	78	64.847	67.4619	60.1778	68.4534	66.3784	60.8625	68.1262	69.2598	73.721	74.6521	62.3656	63.0967	78.2186	90.6263	95.0655	85.578	82.7031	79.6157	76.8419	76.5514	79.7063	84.4026	79.5032	73.4178	15.9624	14.9028	18.9001	21.7233	24.9495	23.4085	18.7663	17.5264	11.4257	7.22409	14.33	14.1201	64.0527	69.0823	72.1921	63.4818	63.244	97.5245	88.1726	76.7083	79.6931	69.3367	74.1301	66.8522
	78.5	65.8211	68.2284	60.6538	69.7425	66.8951	61.35	69.3446	70.4657	75.7891	77.6407	63.5527	64.5233	80.5411	93.6031	98.8505	88.892	84.1481	80.7993	78.3431	77.7822	81.2298	86.5821	80.3479	74.2332	8.54304	7.42109	10.3095	11.1256	13.5595	11.5381	9.12812	9.68702	6.00062	3.7526	7.53448	7.36393	64.578	69.7023	73.0177	63.8957	63.5286	99.3784	89.4209	77.7833	80.26	72.1374	74.6323	67.8878
	79	67.0641	69.6259	61.829	70.7046	67.8934	62.187	70.1968	71.6862	77.6906	80.1841	64.7874	66.091	82.9803	96.6278	102.967	92.3616	86.0064	82.2737	80.2289	79.5811	83.1339	88.1351	80.6238	74.5798	5.94716	4.62308	7.96814	7.31888	9.30381	6.54277	5.94568	7.33117	4.44089	2.76094	5.04414	5.02617	65.7332	71.4605	74.2759	64.6563	64.5621	102.307	91.2204	79.133	81.7754	77.6409	75.5051	69.2266
	79.5	68.4639	70.5689	62.6842	71.9655	68.9041	62.9943	70.5915	72.45	79.0514	82.8275	65.3631	67.2568	84.7116	98.2604	105.647	95.2271	88.7447	84.4086	82.0678	81.2059	84.4454	89.1627	81.1943	74.2378	5.4367	3.62701	8.00632	5.95156	7.90966	4.49129	4.28426	6.43626	3.93818	2.20371	4.28986	3.94557	67.7014	73.5117	75.9759	65.4182	66.0979	105.58	93.5753	81.0769	83.5897	82.7337	77.0008	71.0004
	80	68.7394	70.6453	62.8019	72.2799	69.3728	63.2913	70.4768	72.7079	79.6949	83.0403	65.6738	67.6362	85.5173	98.1747	106.372	96.5593	90.1558	85.5201	82.7749	82.4151	84.7992	89.1537	80.9594	73.5152	5.78229	3.06004	7.98791	5.86731	7.55922	4.27415	3.73842	5.76037	3.09556	2.11025	4.34179	3.43222	69.1173	75.7418	78.3522	66.3985	67.6381	108.383	96.3258	83.4569	85.4158	87.2575	78.8517	72.8824
	80.5	68.5786	71.1175	63.2083	71.5693	69.6996	63.3242	70.2984	72.5055	79.1238	82.1177	65.8623	67.4208	86.0993	97.8188	106.602	96.4604	90.2343	85.7115	82.8642	83.2723	84.9317	88.0729	79.517	72.7576	5.75628	2.71153	7.5981	5.62842	6.66133	3.84263	3.80353	4.91951	2.42591	2.22726	3.70195	3.5684	69.772	77.814	80.353	67.2024	69.8122	110.675	98.9086	85.7125	87.5477	91.6288	80.2224	74.5813
	81	69.5993	72.4578	64.1286	71.506	70.2456	63.6801	70.541	72.7075	78.8581	84.0035	66.3222	68.4504	86.9797	97.8636	107.082	95.7388	90.2643	86.2917	83.5605	83.9449	85.7176	86.8271	78.4808	72.0549	5.45978	2.49731	7.3707	5.03898	5.59769	3.32702	3.21088	3.98334	2.02526	1.9992	3.08098	3.25707	71.0107	79.5975	81.9218	67.6909	72.1197	112.413	101.13	87.7285	89.9208	94.8028	81.8182	76.0776
	81.5	74.7276	77.263	68.4904	73.9065	72.512	65.7558	73.8963	76.5456	82.5614	88.3525	71.9937	74.6399	89.3414	99.0356	108.759	95.0447	89.9618	86.9765	84.6493	84.991	87.0817	86.2371	78.1537	71.4164	5.31606	2.09905	6.73522	4.92195	4.79417	3.53665	2.95107	3.1211	1.64264	1.25759	3.09062	2.97827	72.5191	80.9346	83.8224	69.0713	73.7605	114.168	103.244	90.0583	92.5918	96.7449	83.9798	77.7053
	82	93.7777	96.3978	85.4418	85.567	83.7789	76.9056	89.0967	92.8121	100.236	106.494	92.0804	95.6998	93.2914	101.973	113.496	94.518	89.3176	87.3759	86.4395	86.5345	88.9326	85.9032	77.1752	70.9864	4.37826	1.88419	5.83414	4.43996	3.9871	4.03967	3.4121	2.75173	1.77276	0.5598	2.69624	3.25319	73.4802	82.5778	85.8128	71.4961	75.6645	116.466	105.285	92.6684	95.5999	99.0009	86.1932	79.1224
	82.5	145.067	148.424	131.199	125.451	121.725	114.341	135.117	140.935	152.278	162.471	142.199	147.422	98.1747	105.75	120.089	93.9431	89.1924	88.1961	89.1881	88.2127	91.3015	85.921	75.7211	70.4504	3.1828	2.05481	5.28429	3.61923	2.98415	3.80727	3.16298	2.77417	1.95834	0.357415	2.19326	3.12565	75.2184	84.9373	88.1721	75.0034	78.2265	118.935	107.565	93.6214	98.9721	102.319	88.9358	81.1638
	83	225.079	229.163	204.436	199.841	193.155	184.03	215.936	223.411	239.476	249.061	219.61	224.257	102.897	108.684	126.655	93.9102	88.972	88.7819	91.7791	89.7181	93.4639	86.6532	75.3669	69.6854	2.63244	1.90029	4.97038	3.09379	2.65541	3.50669	2.76471	2.3823	1.88038	0.192349	2.07487	2.13793	77.3019	87.4881	91.2669	79.4454	80.1614	121.669	109.546	93.9715	102.144	105.804	92.1165	84.0786
	83.5	310.089	316.159	284.308	288.934	281	269.439	309.375	317.997	336.926	337.406	302.816	303.994	106.563	110.591	132.742	93.6353	88.496	88.7303	92.9004	90.3604	94.261	87.3173	75.4129	68.8694	2.40215	1.82046	4.6657	2.74406	2.43715	3.64609	2.88358	2.26747	1.82073	0.076368	1.71804	2.22268	79.0095	88.9485	93.775	83.9826	81.7527	124.364	110.839	95.4379	103.743	108.561	95.0462	86.326
	84	384.847	393.624	355.258	374.346	366.433	352.981	396.457	405.592	425.538	418.175	374.963	371.261	108.385	110.477	135.086	91.2697	85.6066	87.5267	92.7291	89.3173	93.389	87.1806	75.5442	68.0803	1.12155	1.79252	3.8903	2.03298	1.74875	3.05396	1.87803	2.04424	1.40152	0.330156	0.930569	2.34733	80.5939	89.5058	94.9942	87.6001	83.1596	125.601	111.71	96.2799	104.191	110.799	95.8307	88.3194
	84.5	429.144	439.481	399.067	438.804	431.639	417.209	458.984	465.716	483.847	467.551	415.864	406.29	109.322	107.642	132.869	87.7652	81.3715	84.3046	90.8913	86.7828	91.084	86.7312	76.714	67.2277	-0.00155347	1.19321	2.60809	1.50327	1.05358	1.50862	0.548696	0.968445	0.656458	0.431829	0.284221	1.43196	80.6112	89.7483	95.5077	90.1548	83.6923	125.924	112.128	96.6201	104.857	112.43	95.2555	88.9699
	85	407.392	418.238	382.842	445.026	440.965	427.535	458.348	459.729	470.854	438.576	393.54	377.82	109.631	105.11	129.927	85.6086	78.9563	80.8119	88.0519	84.2033	87.8684	84.9475	77.056	66.5792	-0.113814	0.0188938	1.57771	0.731624	0.62386	-0.0479573	-0.237266	-0.0708302	-0.119922	-0.159221	-0.201394	0.577928	79.1811	89.3472	95.0079	91.596	83.3225	125.897	112.123	99.8066	104.964	113.109	94.8389	87.9552
	85.5	325.428	335.603	308.439	379.74	380.289	370.098	385.501	382.06	384.733	344.748	313.808	296.433	108.588	103.719	126.322	83.3545	77.4574	78.8675	85.5409	82.0578	84.4029	81.4141	75.0717	65.8928	-0.737001	-0.920865	0.684703	-0.0386625	-0.0464818	-0.96665	-1.22352	-0.631035	-0.694538	-0.841025	-0.462229	0.19261	78.9405	89.2616	94.6663	92.3539	83.5188	126.043	113.528	104.889	105.755	113.828	95.4651	87.3752
	86	227.289	234.375	215.998	279.743	283.097	276.436	282.889	275.242	272.966	238.971	217.57	203.568	107.062	102.526	121.209	81.2394	76.0621	77.2444	83.8922	81.6159	81.6245	77.3375	73.0526	63.6866	-1.79977	-1.83451	-0.208794	-0.247898	-0.289603	-1.86223	-1.94189	-1.3518	-0.782647	-1.34583	-0.556987	-0.99566	81.3716	94.0737	98.9912	95.6903	86.8687	130.366	120.07	112.041	112.863	118.477	99.9786	90.7675
	86.5	133.096	136.915	127.362	177.303	181.721	177.907	180.607	169.331	164.529	138.215	125.884	117.243	105.269	104.907	120.197	84.4358	80.5946	77.7313	84.7538	86.0589	83.1314	73.7176	71.3949	60.8324	-1.0578	-2.06767	0.0629086	-0.115649	0.656524	-2.14341	-1.2029	-1.12547	-0.595763	-1.71888	-0.0591386	-2.42294	89.6227	107.824	112.623	105.241	96.5411	143.893	135.133	127.931	129.414	131.835	115.446	101.524
	87	54.7101	57.0386	53.7127	85.9951	91.3627	89.5512	90.3878	78.3039	72.3871	54.7367	51.2857	48.5436	101.606	113.618	123.546	93.9348	92.5734	85.7631	91.6055	97.415	91.5744	75.9675	73.8912	63.7749	0.378936	-1.27129	1.08845	0.247062	1.33458	-1.30502	-0.447218	-0.0101521	-0.256576	-1.61082	0.993558	-2.60206	109.486	131.103	138.188	123.725	115.473	170.357	162.134	155.826	157.046	157.082	144.475	125.109
	87.5	10.796	12.0935	11.9233	25.8982	30.8094	29.113	32.4679	21.4384	17.4831	11.7431	9.70252	13.0113	109.49	136.99	134.941	112.239	108.768	101.584	108.24	120.374	116.343	103.208	100.7	87.5645	0.589624	-0.402678	1.55807	1.06502	1.6899	0.200127	0.444905	0.618092	0.530131	-1.19117	1.62102	-2.02482	139.533	163.993	174.662	152.387	144.449	211.5	202.121	194.092	196.756	193.238	182.886	160.677
	88	-1.19913	-0.610744	0.866876	3.7509	6.73963	4.03809	11.2225	2.52634	1.78129	2.8884	-2.03559	5.06765	141.418	182.437	172.554	163.921	155.686	145.766	152.557	172.294	170.767	166.496	160.389	139.45	1.3235	0.4601	2.00431	1.98353	2.58675	1.52989	1.83263	1.73531	1.48792	-0.463903	2.21227	-1.07407	172.475	201.975	215.876	187.018	178.791	262.087	249.135	237.614	241.44	233.534	224.497	199.538
	88.5	-2.91113	-1.68778	0.638561	0.822252	2.08205	-0.614527	6.14821	0.608932	1.13336	2.49713	-2.68686	4.3544	181.274	235.584	225.512	240.741	232.826	217.555	216.768	240.51	238.551	244.133	229.86	204.17	2.36752	1.47949	2.87057	2.28156	3.2096	2.42455	2.39747	2.74836	1.63337	0.42659	2.759	0.056379	200.692	233.656	250.298	217.8	208.694	308.564	290.13	275.443	277.991	266.515	258.78	232.209
	89	-2.23853	-0.512282	1.59832	1.75802	2.09383	-0.105159	4.38164	1.0706	1.78845	2.07718	-1.27949	4.45617	216.382	279.053	269.533	308.827	304.711	286.127	273.291	296.934	294.942	317.03	294.568	266.52	2.26037	2.0077	3.24185	2.35404	3.03156	3.13643	2.44886	2.83803	1.765	1.08871	2.48662	1.40064	214.594	247.569	266.231	234.415	225.12	336.878	312.236	293.485	294.486	279.944	272.617	247.935
	89.5	-0.413517	0.619062	2.24797	3.12425	2.441	0.220688	3.6171	1.81062	2.60387	1.74153	-0.305457	3.89477	248.258	309.197	304.2	363.625	361.217	340.534	317.433	338.953	337.147	375.623	347.773	315.437	1.82473	1.95674	3.28368	2.44554	3.49183	3.31428	2.71297	2.90031	1.90384	1.28084	1.98937	2.19808	206.088	237.813	255.754	229.7	220.93	335.209	305.88	282.97	282.515	265.673	258.339	238.204
	90	1.0891	1.48477	2.24751	3.93069	2.47696	0.818061	2.93145	2.71316	3.163	1.86179	0.949034	2.99349	253.494	304.827	315.897	395.574	401.228	377.109	339.927	354.723	345.017	385.966	355.674	320.99	2.10989	2.26961	3.81304	2.19005	4.10721	2.88874	2.67254	3.18721	1.98177	1.52935	2.05559	2.37251	176.102	204.394	219.353	201.464	193.758	299.108	268.259	243.501	241.689	224.72	218.644	203.351
	90.5	1.81336	2.12154	2.12165	3.78467	2.29487	1.6847	3.11243	2.9253	2.74568	1.83829	2.37527	2.53951	211.1	250.872	271.105	357.08	375.295	351.275	302.841	308.208	290.62	325.162	300.327	268.346	2.10702	2.56912	4.19972	1.66856	3.88939	2.15776	2.22138	2.65092	2.10389	1.60418	1.9601	2.17222	133.671	155.231	166.501	156.449	150.37	237.032	208.569	185.201	183.196	168.753	164.19	154.049
	91	2.27756	2.6082	2.02975	3.4821	2.59654	1.77992	3.69108	2.69973	2.03255	1.57478	2.60555	2.01834	150.206	177.591	194.2	264.875	285.88	266.52	222.507	222.58	206.313	233.623	220.333	191.991	2.15182	2.72452	3.90939	1.69769	3.71403	1.93336	2.38068	2.37663	2.47472	1.49232	1.83853	1.96058	89.2359	103.274	110.937	106.988	103.351	166.119	143.056	123.641	121.714	111.389	108.476	102.645
	91.5	2.6624	2.53554	1.95282	3.35806	2.77847	1.65426	3.76667	2.49601	1.88498	1.53447	2.38187	1.2356	95.5135	111.263	125.583	177.162	194.511	180.719	147.947	145.821	131.213	147.798	144.569	119.872	2.64268	2.60529	3.59191	1.96362	3.70291	1.74069	2.18259	2.2552	2.68548	1.41625	2.20052	1.78234	51.292	59.141	63.7709	63.8876	61.8911	101.538	85.2762	71.2373	69.2928	62.9074	61.6473	59.0423
	92	2.19322	2.10917	1.82867	3.00016	2.56171	2.13275	3.57202	2.05946	1.67265	1.45673	2.62766	1.15743	45.6368	53.3499	64.0392	97.8394	112.751	104.065	80.8137	77.7411	64.5496	70.3357	73.9407	55.6171	2.74831	2.19856	3.22494	1.81076	3.21968	1.45192	1.83779	1.70798	2.69126	1.60734	2.42931	1.70839	25.1026	28.4865	30.7808	32.5525	31.2749	53.0426	43.0665	34.7426	33.0397	29.667	29.5913	28.6014
	92.5	1.73916	1.78899	1.77501	2.48965	2.4163	2.47467	3.50307	1.65287	1.67657	0.826224	2.39577	0.888274	10.8509	14.6662	16.8911	31.6087	41.501	37.7303	25.8125	24.0066	16.5934	17.7028	24.6772	13.6786	2.54214	1.98681	2.74722	1.98944	2.64254	1.70494	1.6607	1.53677	2.38425	1.81232	2.18376	1.63034	11.1936	11.5668	12.7453	13.9751	13.5735	23.9099	18.5043	14.5988	13.2787	12.1729	12.8917	12.3901
	93	1.83987	1.37323	1.64324	2.455	2.32567	2.70347	3.15009	1.28711	2.36588	0.190458	2.1669	0.515921	1.0536	3.07315	0.0378585	2.49298	5.028	4.77094	2.46163	2.73121	1.45806	1.55006	7.84526	2.12105	2.47758	1.73665	2.63028	2.20663	2.55088	1.88312	1.76512	1.48175	1.67221	1.73622	2.08331	1.63807	5.27655	4.68841	5.52908	6.34805	5.98734	10.278	7.59033	6.65708	5.25459	4.75076	5.90076	6.13717
	93.5	1.95688	0.490543	1.60905	2.26589	2.19606	3.13411	1.9507	0.705738	2.90142	-0.544276	2.0906	-0.0734409	2.77328	3.13014	1.55791	1.32755	2.26545	2.66379	1.59557	3.0117	2.41483	1.85031	5.8509	2.75136	2.43879	1.95303	3.42193	1.76487	2.44967	2.00928	1.91275	1.42176	1.45404	1.35399	2.09071	1.12494	2.98616	2.3265	3.65965	3.992	3.41369	5.25718	3.45781	3.44943	3.21389	2.41683	3.74503	4.64003
	94	1.72831	0.0153997	1.44217	2.00105	1.98558	3.18233	1.37843	0.448721	3.08074	-1.14662	1.92322	-0.49372	3.17603	3.10266	1.53964	1.06961	2.7355	3.47026	1.09358	2.55211	2.46755	1.39781	3.23564	2.34385	2.16669	2.29468	3.82442	1.66683	2.23543	2.15772	1.9985	1.50938	1.0783	1.30998	1.86732	0.894229	2.63436	1.75005	3.10944	2.97124	2.48084	3.68789	2.15911	2.43307	2.79336	2.07927	3.56158	4.67704
	94.5	2.09143	-1.01727	1.98718	1.7285	2.5292	3.46988	-0.351581	-0.0189064	3.53002	-2.48196	1.53889	-2.09769	4.27358	3.25233	2.21073	-0.706886	3.68734	3.20124	-0.81667	1.69504	1.77702	0.485668	3.37125	1.66737	2.60514	4.00406	5.86027	1.24065	2.37932	2.92222	2.65527	2.07167	1.54126	0.635046	1.91223	-0.402894	2.14069	0.849779	3.70026	2.6306	2.67991	3.023	0.958215	0.187038	3.39722	2.95527	4.74448	6.08393
	95	1.1402	-1.00855	1.2174	0.623075	1.33877	1.5649	-1.08139	-0.229351	1.64861	-1.69222	0.508444	-1.70886	2.42118	1.52384	1.35757	-1.31144	2.11822	1.11452	-1.39007	0.431606	0.292398	-0.317369	2.12077	0.480795	1.40093	2.5553	3.61723	0.257936	1.10332	1.56983	1.3851	1.06309	1.00658	-0.137406	0.908941	-0.893329	0.530736	-0.170065	1.91316	1.0955	1.34145	1.04809	-0.122879	-1.13781	1.81778	1.78033	2.67725	3.23638
[truncated: 48 more columns]

## Sheet: Run Information
File Name	admin_2025-02-26 15-17-18_BR011103.pcrd
Created By User	admin
Notes
ID
Run Started	02/26/2025 07:17:32 UTC
Run Ended	02/26/2025 08:39:38 UTC
Sample Vol	20
Lid Temp	105
Protocol File Name	YEASEN reagent Kit. prcl
Plate Setup File Name	2.pltd
Base Serial Number	BR011103
Optical Head Serial Number	788BR10790
CFX Maestro Version	5.2.008.0222.
