# Supplementary material for: Exploration of prognostic genes associated with lymphangiogenesis in breast cancer based on transcriptomics and experimental verification
Source: PeerJ. 2025 Aug 27;13:e19890. doi: 10.7717/peerj.19890 (PMC12398285; doi:10.7717/peerj.19890)
Supplement: Supplemental Information 11 — ΔΔCt values from triplicate qPCR assays. Cell lines: MCF-10A (normal), MCF-7, ZR-75-1,SK-BR-3 (cancer). Targets: CCL19, CD24, CEBPD, ZIC2. Reference: GAPDH. Data columns: [Sample, Ct, ΔCt, ΔΔCt, FoldChange(2−ΔΔCt)]. [file peerj-13-19890-s011.zip › Supplemental Data S4/2.First panel/admin_2025-02-26 15-17-18_BR011103 - Melt Curve Peak Results.xlsx]

## Sheet: 0
	Well	Fluor	Target	Content	Sample	Melt Temperature	Peak Height	Begin Temperature	End Temperature	Well Note
	A01	SYBR		Unkn		84.5	429.144	77	88
	A02	SYBR		Unkn		84.5	439.481	77.5	88
	A03	SYBR		Unkn		84.5	399.067	77	88
	A04	SYBR		Unkn		85	445.026	81	88.5
	A05	SYBR		Unkn		85	440.965	77.5	88.5
	A06	SYBR		Unkn		85	427.535	78	88.5
	A07	SYBR		Unkn		84.5	458.984	80.5	90
	A08	SYBR		Unkn		84.5	465.716	80.5	88.5
	A09	SYBR		Unkn		84.5	483.847	81	88.5
	A10	SYBR		Unkn		84.5	467.551	77	89.5
	A11	SYBR		Unkn		84.5	415.864	77	88
	A12	SYBR		Unkn		84.5	406.29	76.5	93.5
	B01	SYBR		Unkn		90	253.494	87	93
	B02	SYBR		Unkn		89.5	309.197	86	93
	B03	SYBR		Unkn		90	315.897	86.5	93
	B04	SYBR		Unkn		90	395.574	86	94.5
	B05	SYBR		Unkn		90	401.228	86	93.5
	B06	SYBR		Unkn		90	377.109	86	93.5
	B07	SYBR		Unkn		90	339.927	86	94.5
	B08	SYBR		Unkn		90	354.723	86	93
	B09	SYBR		Unkn		90	345.017	86	93
	B10	SYBR		Unkn		90	385.966	86.5	93
	B11	SYBR		Unkn		90	355.674	86.5	94
	B12	SYBR		Unkn		90	320.99	86.5	93
	C01	SYBR		Unkn		74	598.281	67.5	79.5
	C02	SYBR		Unkn		74	587.943	67.5	82
	C03	SYBR		Unkn		74.5	633.464	67.5	86
	C04	SYBR		Unkn		74.5	624.329	67.5	85.5
	C05	SYBR		Unkn		74.5	656.532	67.5	85.5
	C06	SYBR		Unkn		74.5	652.356	67.5	81
	C07	SYBR		Unkn		74.5	639.899	67.5	81.5
	C08	SYBR		Unkn		74.5	612.979	67.5	85
	C09	SYBR		Unkn		74	430.373	67.5	81.5
	C10	SYBR		Unkn		74	293.501	67.5	79.5
	C11	SYBR		Unkn		74	631.641	67.5	85
	C12	SYBR		Unkn		74	614.688	67.5	80
	D01	SYBR		Unkn		None	None	None	None
	D02	SYBR		Unkn		89	247.569	85.5	95
	D03	SYBR		Unkn		89	266.231	85.5	94
	D04	SYBR		Unkn		89	234.415	78	95
	D05	SYBR		Unkn		None	None	None	None
	D06	SYBR		Unkn		89	336.878	77	95
	D07	SYBR		Unkn		89	312.236	77.5	95
	D08	SYBR		Unkn		89	293.485	77	94.5
	D09	SYBR		Unkn		89	294.486	78	94
	D10	SYBR		Unkn		89	279.944	78	94
	D11	SYBR		Unkn		89	272.617	85	94
	D12	SYBR		Unkn		89	247.935	85.5	93.5
	E01	SYBR		Unkn		85.5	376.001	82	90
	E02	SYBR		Unkn		85.5	344.052	82	90
	E03	SYBR		Unkn		85.5	354.323	77.5	90
	E04	SYBR		Unkn		85.5	355.913	81.5	92
	E05	SYBR		Unkn		85.5	387.629	82	92
	E06	SYBR		Unkn		85.5	391.481	82	94
	E07	SYBR		Unkn		85.5	365.261	78	93
	E08	SYBR		Unkn		85.5	399.857	78.5	92
	E09	SYBR		Unkn		85.5	391.741	79	94.5
	E10	SYBR		Unkn		85.5	402.129	78	89.5
	E11	SYBR		Unkn		85.5	399.16	82	92
	E12	SYBR		Unkn		85.5	295.141	81.5	89.5
	F01	SYBR		Unkn		84.5	454.349	77	88
	F02	SYBR		Unkn		84.5	500.393	80.5	91.5
	F03	SYBR		Unkn		84.5	510.702	78	91.5
	F04	SYBR		Unkn		89	293.616	77.5	94.5
	F05	SYBR		Unkn		89	262.023	85.5	95
	F06	SYBR		Unkn		89	277.199	85.5	95
	F07	SYBR		Unkn		84.5	455.276	78	89
	F08	SYBR		Unkn		84.5	544.117	80.5	90
	F09	SYBR		Unkn		84.5	460.281	77.5	91
	F10	SYBR		Unkn		89	304.011	77.5	95
	F11	SYBR		Unkn		89	307.491	85.5	94
	F12	SYBR		Unkn		None	None	None	None
	G01	SYBR		Unkn		90	298.692	86.5	93
	G02	SYBR		Unkn		90	312.753	86.5	93
	G03	SYBR		Unkn		90	302.987	86.5	93
	G04	SYBR		Unkn		85.5	374.51	82	90
	G05	SYBR		Unkn		85.5	371.434	81.5	90.5
	G06	SYBR		Unkn		85.5	343.267	81	91
	G07	SYBR		Unkn		90	409.548	85.5	95
	G08	SYBR		Unkn		90	404.696	86.5	93
	G09	SYBR		Unkn		90	413.783	86	93
	G10	SYBR		Unkn		85.5	356.424	82	91
	G11	SYBR		Unkn		85.5	343.036	82	89.5
	G12	SYBR		Unkn		85.5	342.978	81.5	90.5
	H01	SYBR		Unkn		74	398.355	67.5	78
	H02	SYBR		Unkn		74	563.995	67.5	79.5
	H03	SYBR		Unkn		74	540.189	67.5	79.5
	H04	SYBR		Unkn		None	None	None	None
	H05	SYBR		Unkn		None	None	None	None
	H06	SYBR		Unkn		None	None	None	None
	H07	SYBR		Unkn		74.5	649.611	67.5	79.5
	H08	SYBR		Unkn		74.5	547.529	69	79.5
	H09	SYBR		Unkn		None	None	None	None
	H10	SYBR		Unkn		None	None	None	None
	H11	SYBR		Unkn		None	None	None	None
	H12	SYBR		Unkn		None	None	None	None

## Sheet: Run Information
File Name	admin_2025-02-26 15-17-18_BR011103.pcrd
Created By User	admin
Notes
ID
Run Started	02/26/2025 07:17:32 UTC
Run Ended	02/26/2025 08:39:38 UTC
Sample Vol	20
Lid Temp	105
Protocol File Name	YEASEN reagent Kit. prcl
Plate Setup File Name	2.pltd
Base Serial Number	BR011103
Optical Head Serial Number	788BR10790
CFX Maestro Version	5.2.008.0222.
