# Supplementary material for: Exploration of prognostic genes associated with lymphangiogenesis in breast cancer based on transcriptomics and experimental verification
Source: PeerJ. 2025 Aug 27;13:e19890. doi: 10.7717/peerj.19890 (PMC12398285; doi:10.7717/peerj.19890)
Supplement: Supplemental Information 11 — ΔΔCt values from triplicate qPCR assays. Cell lines: MCF-10A (normal), MCF-7, ZR-75-1,SK-BR-3 (cancer). Targets: CCL19, CD24, CEBPD, ZIC2. Reference: GAPDH. Data columns: [Sample, Ct, ΔCt, ΔΔCt, FoldChange(2−ΔΔCt)]. [file peerj-13-19890-s011.zip › Supplemental Data S4/2.First panel/admin_2025-02-26 15-17-18_BR011103 - Melt Curve RFU Results.xlsx]

## Sheet: SYBR
	Temperature	A1	A2	A3	A4	A5	A6	A7	A8	A9	A10	A11	A12	B1	B2	B3	B4	B5	B6	B7	B8	B9	B10	B11	B12	C1	C2	C3	C4	C5	C6	C7	C8	C9	C10	C11	C12	D1	D2	D3	D4	D5	D6	D7	D8	D9	D10	D11	D12
	65	5154.35	5251.88	4993	5364.37	5272.39	5102.16	5359.22	5328.34	5462.6	5407.61	5053.14	4956.98	5369.04	5763.51	6003.15	5833.49	5784.82	5628.06	5518.12	5605.02	5588.74	5716.25	5531.8	5256.69	5340.66	5251.69	5480.71	5432.84	5565.19	5530.9	5487.18	5441.07	4536.31	3926.41	5435.22	5417	4873.16	5178.28	5318.85	5000.18	4957.15	6259.79	5934.44	5517.89	5604.84	5558.77	5387.87	5163.41
	65.5	5121.66	5217.41	4960.8	5330.93	5239.3	5069.67	5323.88	5292.59	5425.19	5371.27	5020.56	4928.83	5331.63	5721.17	5956.97	5790.63	5743.45	5590.15	5481.37	5567.27	5549.72	5673.55	5491.64	5220.82	5302.74	5216.8	5442.37	5395.95	5526.61	5494.07	5449.5	5405.5	4511.25	3908.21	5398.21	5380.28	4839.64	5141.1	5280.42	4968.72	4923.91	6208.51	5887.56	5478.04	5563.07	5518.62	5350.91	5131.13
	66	5088.96	5182.94	4928.61	5297.49	5206.2	5037.18	5288.55	5256.84	5387.78	5334.92	4987.99	4900.68	5294.21	5678.82	5910.78	5747.76	5702.08	5552.24	5444.61	5529.51	5510.7	5630.84	5451.47	5184.95	5264.81	5181.92	5404.03	5359.06	5488.04	5457.24	5411.82	5369.93	4486.19	3890	5361.19	5343.56	4806.12	5103.92	5242	4937.25	4890.67	6157.23	5840.69	5438.19	5521.3	5478.48	5313.95	5098.86
	66.5	5056.27	5148.48	4896.42	5264.05	5173.1	5004.69	5253.22	5221.09	5350.37	5298.57	4955.42	4872.52	5256.79	5636.48	5864.6	5704.9	5660.71	5514.33	5407.86	5491.76	5471.69	5588.13	5411.31	5149.08	5226.88	5147.04	5365.68	5322.18	5449.46	5420.41	5374.15	5334.35	4461.13	3871.8	5324.17	5306.84	4772.6	5066.74	5203.57	4905.78	4857.43	6105.95	5793.82	5398.34	5479.54	5438.34	5276.99	5066.59
	67	5023.58	5114.01	4864.22	5230.61	5140.01	4972.19	5217.88	5185.34	5312.96	5262.22	4922.85	4844.37	5219.38	5594.14	5818.42	5662.03	5619.34	5476.41	5371.11	5454	5432.67	5545.43	5371.14	5113.22	5188.95	5112.15	5327.34	5285.29	5410.89	5383.58	5336.47	5298.78	4436.07	3853.6	5287.16	5270.13	4739.09	5029.56	5165.14	4874.31	4824.2	6054.67	5746.94	5358.49	5437.77	5398.19	5240.03	5034.32
	67.5	4990.88	5079.54	4832.03	5197.17	5106.91	4939.7	5182.55	5149.59	5275.55	5225.87	4890.28	4816.22	5181.96	5551.8	5772.24	5619.16	5577.97	5438.5	5334.35	5416.25	5393.65	5502.72	5330.98	5077.35	5151.03	5077.27	5289	5248.41	5372.31	5346.75	5298.79	5263.21	4411	3835.4	5250.14	5233.41	4705.57	4992.38	5126.71	4842.85	4790.96	6003.39	5700.07	5318.64	5396	5358.05	5203.08	5002.04
	68	4958.19	5045.07	4799.84	5163.73	5073.81	4907.21	5147.21	5113.84	5238.14	5189.52	4857.7	4788.07	5144.54	5509.46	5726.05	5576.3	5536.61	5400.59	5297.6	5378.5	5354.64	5460.01	5290.81	5041.48	5113.1	5042.39	5250.65	5211.52	5333.73	5309.92	5261.11	5227.64	4385.94	3817.19	5213.13	5196.69	4672.05	4955.2	5088.28	4811.38	4757.72	5952.12	5653.2	5278.79	5354.23	5317.9	5166.12	4969.77
	68.5	4922.66	5007.85	4765.92	5127.54	5038.15	4873.33	5110.74	5076.78	5198.63	5150.1	4823.09	4756.86	5104.27	5464.41	5677.54	5531.42	5493.68	5360.67	5258.99	5338.69	5313.66	5415.23	5248.78	5002.29	5072.79	5005.06	5210.3	5172.5	5293.52	5271.47	5221.88	5189.65	4358.65	3797.18	5173.44	5157.05	4636.08	4915.67	5047.66	4777.58	4723.06	5899.45	5604.99	5237.62	5310.77	5275.71	5125.91	4934.3
	69	4885.95	4969.5	4731.32	5090.59	5001.46	4839.08	5073.81	5039.28	5158.17	5109.21	4787.99	4723.75	5062.67	5417.53	5628.16	5485.87	5450.42	5320.16	5219.52	5298.11	5272.24	5369.64	5206.11	4961.56	5031.08	4966.16	5168.74	5132.28	5252.39	5231.51	5182.08	5150.4	4330.3	3776.65	5132.01	5116.16	4599.06	4874.53	5006.24	4742.53	4687.31	5846.54	5556.36	5195.85	5266.49	5232.66	5084.26	4897.05
	69.5	4848.87	4930.74	4696.29	5052.72	4964.22	4804.73	5036.61	5001.32	5117.32	5067.68	4753.07	4689.78	5020.33	5370.3	5578.62	5440.17	5407.08	5279.25	5179.62	5257.22	5230.6	5323.92	5163.37	4920.45	4988.85	4926.53	5126.55	5091.67	5210.62	5191.15	5142.21	5110.25	4301.38	3756.02	5089.72	5074.79	4561.3	4833.25	4964.8	4706.79	4651.28	5793.81	5507.96	5154.05	5222.36	5189.42	5041.61	4858.84
	70	4812.28	4891.9	4661.41	5014.81	4926.85	4770.21	4999.79	4963.65	5076.41	5026.19	4718.16	4655.53	4978.49	5323.2	5529.33	5394.85	5363.73	5238.15	5139.83	5216.83	5188.94	5278.61	5120.83	4879.44	4946.07	4885.87	5084.11	5050.73	5168.83	5150.26	5101.79	5070.03	4272.18	3735.29	5046.47	5033.07	4523.56	4792.22	4923.66	4670.48	4615.1	5740.8	5459.76	5112.06	5178.71	5146.35	4999.17	4820.32
	70.5	4775.99	4853.21	4626.79	4976.88	4889.6	4735.64	4963.26	4925.98	5035.89	4984.94	4683.29	4621.51	4936.9	5276.33	5480.18	5349.93	5320.36	5197.6	5099.58	5176.47	5147.24	5233.78	5078.26	4838.89	4901.67	4843.49	5040.31	5008.09	5125.88	5107.81	5060.12	5027.77	4241.79	3713.73	5001.19	4989.26	4485.99	4751.41	4882.79	4634.17	4579.4	5687.64	5411.2	5070.09	5135.01	5103.25	4956.86	4782.14
	71	4740.36	4815.08	4592.47	4939.32	4852.77	4701.36	4926.85	4888.68	4995.86	4943.99	4648.61	4587.98	4895.61	5230.07	5431.5	5305.09	5277.21	5157.3	5059.41	5136.42	5105.75	5189.13	5035.77	4798.74	4852.8	4796.25	4991.8	4961.08	5078.5	5060.75	5013.23	4980.8	4207.44	3689.76	4949.99	4940.25	4448.73	4710.44	4841.91	4597.72	4543.68	5634.35	5362.58	5027.9	5091.28	5060.41	4914.93	4743.98
	71.5	4704.75	4777.38	4558.19	4901.55	4816.57	4667.08	4890.73	4851.6	4956.13	4903.45	4614.09	4554.79	4854.55	5184.31	5383.31	5260.23	5234.31	5116.74	5019.13	5096.31	5064.3	5144.63	4993.25	4758.98	4791.33	4735.61	4930.27	4902.55	5018.83	5002.23	4952.98	4920.73	4163.18	3658.91	4883.76	4877	4411.93	4670.09	4801.24	4561.47	4508.52	5581.29	5314.33	4985.86	5048.04	5017.86	4873.28	4705.96
	72	4669.62	4740.02	4524.37	4864.51	4780.81	4633.17	4854.73	4815.19	4917.08	4863.26	4579.9	4521.76	4813.56	5138.7	5335.53	5215.84	5191.68	5076.21	4978.93	5056.3	5023.02	5100.28	4950.91	4719.66	4703.83	4648.6	4842.16	4820.3	4934.05	4919.36	4866.49	4834.89	4099.1	3615.24	4788.25	4785.8	4376.05	4630.08	4760.79	4525.27	4473.59	5528.23	5265.94	4943.89	5004.76	4975.49	4832.34	4668.39
	72.5	4634.82	4703.07	4490.86	4827.98	4745.47	4599.91	4818.4	4779.19	4878.8	4823.59	4546	4489	4772.62	5093.11	5288.05	5171.86	5149.4	5035.85	4938.79	5015.99	4982.09	5055.98	4908.76	4680.7	4574.38	4519.89	4710.4	4697.74	4806.97	4794.98	4736.79	4706.7	4003.35	3550.62	4646.81	4649.52	4340.8	4590.56	4720.89	4489.75	4438.94	5475.86	5218.13	4902.42	4961.62	4933.66	4791.66	4631.08
	73	4600.29	4666.7	4457.52	4791.67	4710.49	4566.96	4782.16	4743.74	4840.85	4784.12	4512.57	4456.41	4732.07	5047.77	5241.29	5128.11	5107.31	4995.27	4899.27	4975.99	4941.5	5011.92	4867.3	4642.09	4389.97	4336.63	4520.83	4520.46	4622.43	4614.03	4549.31	4522.94	3867.61	3459.22	4446.63	4455.91	4306.21	4551.55	4681.31	4454.16	4404.3	5423.83	5171.1	4861.22	4918.69	4892.27	4751.36	4593.67
	73.5	4565.8	4630.53	4424.32	4755.65	4675.96	4534.04	4745.98	4708.48	4803.27	4744.82	4479.88	4424.03	4691.49	5002.5	5195.06	5085.05	5065.49	4954.55	4859.74	4936.12	4901.19	4968.66	4826.3	4603.93	4148.02	4097.05	4270.19	4283.64	4374.87	4370.41	4300.63	4280.51	3691.56	3339.9	4186.92	4203.98	4272.09	4513.64	4642.57	4419.17	4370.22	5372.7	5124.81	4820.86	4876.47	4851.31	4711.76	4556.73
	74	4532.14	4594.42	4391.56	4720.41	4641.53	4501.64	4709.91	4673.42	4766.19	4705.78	4447.37	4391.9	4651.09	4957.57	5149.1	5042.67	5024.04	4914.28	4820.66	4896.5	4860.99	4925.86	4785.83	4566.02	3862.34	3815.68	3971.67	3997.56	4075.07	4073.97	4002.93	3992.22	3485.3	3199.61	3883.73	3909.27	4238.26	4475.82	4604.09	4384.35	4336.26	5322.03	5078.6	4780.87	4834.28	4810.69	4672.59	4520.12
	74.5	4498.51	4558.86	4359.02	4685.18	4607.61	4469.72	4674.47	4638.58	4729.46	4667.13	4415	4360.4	4611.18	4913.33	5103.4	5000.7	4983.06	4874.41	4782.03	4857.15	4821.26	4883.74	4745.91	4528.56	3559.96	3519.08	3652.94	3686.25	3748.33	3749.67	3682.17	3683.95	3268.65	3051.43	3566.06	3599.96	4204.67	4438.52	4566.07	4349.96	4303.07	5272.05	5033.2	4741.45	4792.66	4770.5	4633.69	4483.5
	75	4465.2	4523.71	4326.88	4650.31	4574	4437.89	4639.81	4603.76	4692.77	4628.75	4382.99	4329.43	4571.61	4869.87	5058.18	4959.05	4942.4	4834.84	4743.71	4818.18	4781.86	4842.38	4706.43	4491.66	3275.12	3240.48	3349.61	3384.48	3430.25	3433.34	3374.53	3390.29	3066.55	2912.44	3269.61	3311.88	4171.6	4401.56	4528.22	4315.62	4270.22	5222.48	4988.15	4702.49	4751.35	4730.71	4595.31	4447.32
	75.5	4432.37	4488.73	4295.29	4615.95	4540.62	4406.3	4605.41	4568.94	4656.48	4592.38	4351.46	4299.17	4532.02	4826.93	5013.14	4917.65	4902.19	4795.52	4705.78	4779.36	4742.83	4801.11	4667.01	4455	3037.8	3009.34	3094.49	3125.03	3155.52	3159.52	3112.85	3142.92	2899.73	2797.11	3025.39	3075.29	4138.98	4365.04	4490.78	4282.05	4237.92	5173.75	4943.36	4664.08	4710.51	4691.43	4557.39	4411.57
	76	4400.11	4454.11	4264.37	4582.18	4507.37	4375.18	4571.77	4534.3	4620.45	4557.43	4319.89	4269.11	4493.08	4784.43	4968.27	4876.5	4862.32	4756.72	4668.44	4740.67	4703.92	4760.23	4627.89	4418.64	2863.91	2840.58	2905.21	2927.89	2945.97	2950.45	2916.57	2959.16	2777.99	2712.77	2848.28	2904.28	4106.64	4328.43	4453.41	4248.75	4205.83	5125.2	4898.88	4625.93	4669.72	4652.73	4519.64	4376.41
	76.5	4367.9	4420.15	4233.82	4548.3	4474.27	4344.13	4538.37	4500.09	4584.76	4523.25	4288.88	4239.36	4454.61	4742.19	4923.71	4835.52	4822.18	4717.87	4631.12	4702.33	4665.41	4719.51	4588.86	4382.72	2751.98	2732.23	2781.95	2795.83	2804.79	2809.64	2787.13	2839.34	2700.18	2659.06	2735.72	2795.92	4074.67	4292.69	4416.53	4216.01	4174.03	5076.95	4854.98	4588.1	4629.42	4615.54	4482.23	4341.82
	77	4336.16	4386.44	4203.91	4514.82	4441.23	4313.2	4504.96	4465.94	4548.98	4489.8	4258.34	4209.48	4416.41	4699.73	4879.18	4794.56	4782	4679.05	4593.92	4664.26	4626.96	4678.77	4549.85	4346.64	2689.95	2672.47	2712.66	2719.27	2721.92	2727.13	2713.52	2772.21	2657.65	2629.48	2674.32	2737.51	4043.14	4257.32	4379.9	4183.72	4142.15	5029.06	4811.15	4550.3	4589.42	4579.65	4445.02	4307.93
	77.5	4304.51	4352.79	4174.04	4481.3	4408.22	4282.57	4471.28	4431.75	4513.16	4456.53	4227.67	4179.24	4377.96	4656.34	4833.82	4753.26	4741.77	4640.01	4556.66	4626.3	4588.19	4637.44	4510.84	4310.37	2660.54	2644.54	2679.57	2681.01	2680.24	2685.85	2677.71	2740.3	2637.78	2615.68	2646.3	2710.86	4011.53	4222.39	4343.68	4151.71	4110.53	4981.26	4767.27	4512.5	4549.6	4544.43	4408	4274.25
	78	4272.31	4319.12	4144.02	4447.52	4375.12	4252.2	4437.54	4397.33	4476.69	4420.32	4196.71	4148.07	4339.24	4611.7	4787.08	4711.15	4700.9	4600.58	4518.68	4588.18	4548.65	4595.84	4471.38	4273.8	2648.12	2632.78	2665.02	2664.21	2661.32	2667.63	2662.58	2726.65	2628.92	2609.79	2634.82	2699.75	3979.68	4187.7	4307.59	4119.97	4078.91	4932.82	4723.35	4474.36	4509.8	4509.69	4371.03	4240.92
	78.5	4239.66	4285.24	4113.83	4412.84	4341.8	4221.62	4403.09	4362.42	4439.36	4382.16	4165.24	4116.17	4299.58	4565.66	4738.65	4667.54	4659.08	4560.38	4479.83	4549.64	4508.46	4552.96	4431.37	4236.93	2642.15	2627.36	2658	2656.29	2652.09	2659.24	2655.98	2720.12	2624.78	2607.27	2629.57	2694.52	3947.47	4153.14	4271.36	4088.14	4047.24	4883.65	4678.98	4435.75	4469.83	4474.61	4333.82	4207.24
	79	4206.46	4250.81	4083.28	4377.81	4308.15	4190.8	4368.24	4326.87	4400.92	4342.78	4133.15	4083.54	4258.68	4518.11	4688.2	4622.23	4616.69	4519.74	4440.29	4510.32	4467.38	4509.33	4391.11	4199.64	2638.63	2624.44	2653.54	2651.79	2646.4	2654.76	2652.23	2715.9	2622.21	2605.56	2626.41	2691.52	3915.01	4117.82	4234.5	4056.02	4015.27	4833.29	4633.83	4396.53	4429.4	4437.15	4296.34	4172.97
	79.5	4172.59	4215.67	4052.05	4342.12	4273.91	4159.44	4332.97	4290.8	4361.75	4302.02	4100.54	4050.15	4216.7	4469.24	4635.89	4575.28	4572.98	4478.04	4399.62	4470.08	4425.41	4464.92	4350.73	4162.45	2635.8	2622.38	2649.59	2648.47	2642.23	2652.13	2649.66	2712.46	2620.12	2604.39	2624.18	2689.22	3881.63	4081.62	4197.01	4023.47	3982.59	4781.28	4587.67	4356.53	4388	4396.98	4258.22	4137.95
	80	4138.14	4180.34	4020.69	4305.98	4239.32	4127.87	4297.72	4254.49	4321.99	4260.28	4067.83	4016.4	4174.1	4420.1	4582.83	4527.24	4528.12	4435.46	4358.38	4429.18	4383.07	4420.33	4310.03	4125.46	2633.04	2620.71	2645.49	2645.62	2638.3	2649.97	2647.75	2709.4	2618.29	2603.28	2621.98	2687.46	3847.38	4044.28	4158.43	3990.58	3949.15	4727.77	4540.2	4315.39	4345.8	4354.5	4219.29	4101.95
	80.5	4103.89	4144.96	3989.2	4269.97	4204.55	4096.18	4262.49	4218.14	4282.21	4219.11	4034.87	3982.56	4131.22	4371.12	4529.61	4478.94	4483.01	4392.65	4316.93	4387.72	4340.65	4375.93	4269.93	4088.95	2630.05	2619.28	2641.64	2642.6	2634.72	2647.84	2645.83	2706.71	2617	2602.25	2619.91	2685.69	3812.61	4005.9	4118.7	3957.09	3914.87	4672.98	4491.36	4273.08	4302.54	4309.78	4179.42	4065.09
	81	4069.31	4109.01	3957.32	4234.27	4169.54	4064.46	4227.29	4181.85	4242.74	4177.74	4001.81	3948.7	4087.94	4322.21	4476.19	4430.88	4437.93	4349.72	4275.44	4345.93	4298.05	4332.29	4230.47	4052.7	2627.32	2617.98	2637.88	2640.03	2631.66	2646.13	2644.01	2704.49	2615.82	2601.1	2618.28	2683.94	3777.54	3966.52	4078.13	3923.4	3879.32	4617.17	4441.34	4229.7	4258.21	4263.05	4139.03	4027.4
	81.5	4033.44	4071.73	3924.34	4197.91	4133.87	4032.06	4191.27	4144.68	4202.53	4134.43	3967.57	3913.11	4044.01	4273.08	4422.32	4383.21	4392.8	4306.34	4233.3	4303.72	4254.84	4289.01	4191.37	4016.88	2624.59	2616.8	2634.32	2637.51	2629.1	2644.42	2642.58	2702.71	2614.96	2600.32	2616.75	2682.43	3741.57	3926.36	4036.74	3889.27	3842.83	4560.57	4390.25	4185.31	4212.57	4215.14	4097.53	3989
	82	3992.13	4029.24	3886.62	4158.59	4095.33	3997	4151.23	4103.04	4157.67	4086.88	3927.32	3871.5	3998.36	4222.92	4366.98	4335.82	4348.01	4262.77	4190.68	4260.86	4210.89	4246	4152.4	3981.25	2622.1	2615.86	2631.18	2635.15	2626.87	2642.55	2640.97	2701.3	2614.11	2599.84	2615.23	2680.89	3705.08	3885.54	3994.29	3854.16	3805.53	4502.93	4338.1	4139.63	4165.57	4166.27	4055.03	3949.71
	82.5	3934.79	3970.37	3834.51	4107.95	4045.91	3951.04	4097.4	4046.96	4097.02	4022.32	3870.91	3812.79	3950.58	4170.98	4308.54	4288.68	4303.43	4218.92	4146.73	4217.17	4165.84	4203.05	4114.24	3945.91	2620.25	2614.87	2628.44	2633.12	2625.12	2640.47	2639.25	2699.91	2613.17	2599.69	2614.07	2679.23	3667.99	3843.69	3950.87	3817.6	3767.09	4444.07	4284.95	4092.86	4116.92	4116	4011.26	3909.79
	83	3842.74	3876.47	3751.29	4027.98	3968.57	3877.8	4010.9	3956.95	4000.12	3919.8	3781.02	3720.29	3900.2	4117.28	4246.88	4241.81	4258.83	4174.61	4101.52	4172.69	4119.63	4159.99	4076.54	3910.84	2618.84	2613.83	2625.86	2631.5	2623.8	2638.76	2637.83	2698.57	2612.19	2599.47	2612.99	2677.87	3629.81	3800.58	3906.03	3779.02	3727.38	4383.96	4230.58	4046.1	4066.64	4063.92	3966.04	3868.43
	83.5	3708.77	3740.09	3628.92	3905.71	3850.13	3764.49	3879.38	3821.55	3855.8	3772.66	3650.3	3587.97	3847.85	4062.48	4182.01	4194.83	4214.53	4130.25	4055.16	4127.59	4072.58	4116.41	4038.81	3876.23	2617.58	2612.96	2623.48	2630	2622.45	2636.92	2636.44	2697.5	2611.3	2599.49	2612.02	2676.97	3590.73	3756.35	3859.69	3738.14	3686.99	4322.42	4175.5	3998.77	4015	4010.3	3919.2	3825.79
	84	3534.48	3562.04	3468.54	3739.68	3688	3608.71	3702.61	3640.18	3664.75	3583.97	3480.13	3418.47	3793.91	4007.01	4114.7	4148.47	4170.67	4086.07	4008.84	4082.58	4025.63	4072.78	4001.09	3841.96	2616.56	2612.02	2621.26	2628.8	2621.42	2635.22	2635.09	2696.32	2610.42	2599.35	2611.33	2675.64	3550.85	3711.78	3812.44	3695.17	3645.67	4259.8	4119.82	3950.73	3963.07	3955.45	3871.29	3782.17
	84.5	3329.22	3351.92	3278.4	3535.2	3487.37	3415.02	3487.35	3420.82	3435.62	3360.07	3280.69	3222.21	3739.62	3952.38	4047.59	4103.72	4129.11	4043	3962.69	4038.5	3979.42	4029.3	3963.14	3808.16	2616.44	2611.25	2619.65	2627.96	2620.7	2634	2634.61	2695.57	2609.95	2599.18	2611.08	2674.75	3510.37	3666.91	3764.82	3650.71	3603.95	4196.97	4063.86	3902.51	3910.81	3899.6	3823.58	3737.67
	85	3115.4	3132.8	3078.68	3309.99	3265.13	3199.97	3253.44	3184.7	3191.87	3128.15	3073.93	3021.82	3684.71	3899.36	3982.02	4060.55	4089.07	4001.81	3918.1	3995.82	3934.69	3986.26	3924.5	3774.72	2616.44	2610.9	2618.63	2627.32	2620.33	2633.72	2634.48	2695.36	2609.77	2599.01	2611.02	2674.21	3470.42	3622.1	3717.06	3605.18	3562.1	4133.93	4007.72	3853.71	3858.26	3843.14	3776.01	3693.42
	85.5	2931	2943.06	2904.4	3100.97	3057.01	2997.76	3039.9	2971.96	2975.84	2931.4	2895.92	2852.5	3630.19	3847.12	3917.78	4018.09	4049.99	3961.99	3874.59	3954.2	3891.58	3944.61	3886.4	3741.6	2616.61	2611.21	2618.05	2627.22	2620.1	2633.97	2634.86	2695.58	2610.03	2599.36	2611.25	2674.13	3431	3577.43	3669.71	3559.17	3520.51	4070.97	3951.46	3802.36	3805.64	3786.42	3728.51	3649.61
	86	2793.09	2800.65	2773.55	2936.04	2890.86	2835.82	2873.07	2807.67	2811.71	2786.05	2763.22	2727.73	3576.22	3795.52	3855.83	3977.07	4011.46	3922.83	3832.39	3913.44	3850.12	3904.92	3849.45	3709.01	2617.21	2611.81	2617.92	2627.28	2620.31	2634.66	2635.65	2695.98	2610.39	2599.83	2611.45	2674.12	3391	3532.03	3621.61	3512.38	3478.04	4007.16	3893.34	3748.35	3751.49	3728.64	3679.82	3605.38
	86.5	2703.27	2708.28	2688.02	2822.02	2774.96	2722.47	2757.34	2696.92	2702.69	2691.75	2677.82	2648.04	3523.17	3743.98	3795.98	3936.03	3973.02	3884.31	3790.23	3871.78	3809.24	3867.07	3813.17	3677.88	2618.17	2612.94	2618.1	2627.41	2620.23	2635.73	2636.61	2696.8	2610.77	2600.68	2611.71	2675.15	3348.62	3481.95	3569.22	3462.47	3432.6	3939.1	3829.98	3688.93	3691.24	3666.53	3626.81	3557.59
	87	2657.3	2660.82	2643.66	2756.84	2707.31	2656.24	2690.37	2635.84	2644.4	2644.83	2634.5	2607.54	3470.95	3689.45	3734.81	3891.52	3929.67	3843.89	3746.59	3826.15	3765.69	3829.95	3777.05	3647.04	2618.17	2613.73	2617.75	2627.35	2619.67	2636.63	2636.82	2696.99	2610.95	2601.48	2611.43	2676.37	3299.6	3422.66	3507.1	3405.7	3380.02	3861.18	3756.29	3618.54	3620.28	3594.93	3562.28	3501.87
	87.5	2643.3	2645.89	2629.42	2731.17	2678.95	2628.54	2661.96	2613.31	2624.55	2630.92	2621.47	2594.45	3419.7	3627.98	3670.85	3840.25	3879.2	3796.9	3696.77	3772.24	3714.92	3787.16	3735.52	3610.83	2617.93	2614.19	2617.07	2627.1	2618.93	2636.93	2637.03	2696.84	2610.96	2602.24	2610.77	2677.63	3237.58	3349.36	3429.35	3337.18	3315.59	3766.47	3665.86	3531.48	3532.38	3507.78	3480.85	3430.67
	88	2641.61	2643.76	2627.03	2725.18	2670.96	2621.74	2652.34	2608.62	2620.96	2627.84	2620.18	2590.26	3358.05	3549.25	3596.12	3774.42	3816.37	3738.06	3634.3	3701.59	3645.04	3721.44	3671.55	3555.29	2617.53	2614.13	2616.2	2626.28	2617.92	2636.45	2636.32	2696.31	2610.41	2602.62	2609.82	2678.33	3159.62	3257.97	3331.78	3252.46	3234.8	3648.3	3553.17	3423.71	3422.84	3401.12	3378.96	3340.69
	88.5	2642.54	2644.36	2626.56	2724.18	2668.96	2621.14	2647.92	2607.85	2620.08	2626.29	2621.48	2587.91	3276.93	3444.36	3496.04	3672.7	3719.22	3647.17	3541.33	3597.57	3542.14	3618.29	3573.39	3469.3	2616.58	2613.71	2615.02	2625.19	2616.39	2635.47	2635.3	2695.13	2609.58	2602.68	2608.58	2678.67	3065.93	3148.44	3214.61	3150.82	3137.53	3505.1	3417.73	3294.88	3292.27	3275.49	3257.62	3232.18
	89	2643.95	2644.89	2626	2723.45	2667.86	2621.28	2645.4	2607.34	2619.32	2625.12	2622.35	2585.63	3177.33	3315.05	3371.67	3534.61	3583.97	3520.69	3418.4	3462.58	3408	3477.96	3442.37	3351.48	2615.31	2612.72	2613.39	2624.03	2614.81	2634.07	2634	2693.69	2608.79	2602.23	2607.17	2678.25	2961.26	3027.14	3084.46	3036.94	3028.29	3342.7	3266.09	3151.44	3148.09	3137.75	3123.45	3111.23
	89.5	2644.56	2644.81	2624.96	2722.27	2666.7	2621.13	2643.31	2606.66	2618.21	2624.17	2622.75	2583.51	3061.56	3167.83	3228.33	3366.2	3416.94	3363.3	3270.2	3303.22	3249.88	3304.09	3281.24	3205.36	2614.37	2611.78	2611.82	2622.85	2613.28	2632.41	2632.84	2692.31	2607.81	2601.65	2606.12	2677.34	2854.85	2904.65	2952.57	2919.82	2915.71	3173.02	3110.05	3005.94	3002.32	2999.92	2989.43	2988.27
	90	2644.39	2644.3	2623.83	2720.39	2665.44	2621	2641.73	2605.5	2616.76	2623.32	2622.62	2581.78	2933.39	3011.39	3071.59	3175.43	3226.35	3183.84	3105.04	3128.38	3076.62	3110.03	3101.73	3042.87	2613.4	2610.72	2610.05	2621.64	2611.3	2630.84	2631.33	2690.77	2606.89	2600.95	2605.12	2676.15	2758.55	2793.07	2832.79	2810.94	2810.97	3012.91	2965.13	2873.03	2870.1	2876.27	2869.14	2876.96
	90.5	2643.58	2643.36	2622.74	2718.47	2664.25	2620.28	2640.26	2604.04	2615.18	2622.32	2621.79	2580.47	2814.95	2870.3	2920.63	2980.99	3025.57	2995.53	2939.04	2957.62	2913.96	2928.62	2934.89	2893	2612.28	2609.51	2608.03	2620.69	2609.28	2629.57	2630.21	2689.22	2605.82	2600.15	2604.08	2675.03	2680.78	2702.76	2735.84	2721.01	2724.51	2878.02	2845.29	2765.43	2763.47	2777.64	2773.17	2787.27
	91	2642.63	2642.21	2621.71	2716.64	2663.09	2619.41	2638.56	2602.64	2614.05	2621.51	2620.4	2579.24	2725.4	2763.77	2805.45	2826.39	2860.38	2841.23	2808.7	2826.13	2790.78	2789.99	2805.63	2778.54	2611.29	2608.18	2605.94	2619.9	2607.42	2628.63	2629.04	2688.1	2604.76	2599.37	2603.16	2673.98	2625.26	2638.36	2666.8	2655.26	2661.27	2777.38	2757.58	2688.44	2687.46	2707.82	2705.24	2723.32
	91.5	2641.33	2640.84	2620.71	2714.97	2661.67	2618.54	2636.63	2601.35	2613.08	2620.73	2619.26	2578.47	2664.24	2692.06	2725.85	2716.4	2740.93	2730.07	2716.48	2734.49	2706.9	2694.73	2714.42	2700.8	2610.08	2606.83	2604.13	2618.96	2605.55	2627.62	2627.87	2686.83	2603.37	2598.65	2602.18	2673.06	2590.55	2598.31	2623.64	2613.1	2620.34	2710.98	2701.09	2640.41	2640.38	2664.88	2663.33	2683.44
	92	2640.08	2639.73	2619.76	2713.32	2660.37	2617.69	2634.83	2600.18	2612.16	2619.98	2617.98	2577.92	2628.91	2650.98	2678.6	2647.9	2664.55	2659.24	2659.53	2678.83	2658.03	2640.62	2659.98	2657.21	2608.69	2605.61	2602.36	2617.98	2603.78	2626.89	2626.88	2685.89	2602.11	2597.92	2600.97	2672.19	2572.13	2577.11	2600.81	2589.53	2597.66	2673.34	2669.87	2614.71	2615.65	2642.53	2641.27	2662.21
	92.5	2639.14	2638.72	2618.88	2711.99	2659.1	2616.41	2633.05	2599.29	2611.37	2619.34	2616.68	2577.33	2616.13	2635.61	2659.3	2616.07	2626.05	2623.93	2633.41	2654.17	2639.22	2620.41	2637.08	2641.65	2607.38	2604.61	2600.92	2617.11	2602.35	2626.1	2626.01	2685.08	2600.73	2597.04	2599.81	2671.35	2563.51	2567.64	2590.49	2578.5	2587.03	2654.89	2655.24	2603.07	2604.72	2632.74	2631.33	2652.59
	93	2638.27	2637.96	2618	2710.77	2657.94	2615.23	2631.38	2598.52	2610.4	2619.17	2615.59	2577.05	2614.39	2632.3	2657.25	2610.81	2617.81	2616.5	2629.05	2650.03	2636.61	2617.51	2630.51	2639.03	2606.14	2603.62	2599.55	2615.99	2601.07	2625.19	2625.18	2684.33	2599.77	2596.15	2598.78	2670.55	2559.61	2563.91	2586.3	2573.82	2582.46	2646.92	2649.16	2598.15	2600.45	2628.68	2626.76	2648.19
	93.5	2637.3	2637.41	2617.22	2709.55	2656.78	2613.69	2630.01	2598.02	2609.02	2619.16	2614.5	2576.84	2613.17	2630.55	2656.39	2609.32	2616.02	2614.56	2627.5	2648.11	2635.12	2616.1	2626.74	2637.42	2604.9	2602.81	2598.17	2614.98	2599.79	2624.22	2624.24	2683.59	2599	2595.35	2597.72	2669.78	2557.58	2562.14	2584.04	2571.24	2580.17	2643.15	2646.46	2595.53	2598.44	2627.09	2624.57	2645.62
	94	2636.35	2637.43	2616.39	2708.52	2655.75	2612.14	2629.38	2597.78	2607.55	2619.7	2613.51	2577.13	2611.54	2628.93	2655.51	2608.85	2614.5	2612.91	2626.99	2646.7	2633.99	2615.41	2624.38	2636.15	2603.72	2601.63	2596.15	2614.2	2598.63	2623.17	2623.27	2682.89	2598.32	2594.77	2596.71	2669.42	2556.3	2561.26	2582.34	2569.53	2578.71	2641.03	2645.19	2594.33	2596.88	2625.88	2622.64	2643.23
	94.5	2635.52	2637.44	2615.71	2707.56	2654.73	2610.52	2628.75	2597.59	2605.95	2620.37	2612.61	2577.45	2609.94	2627.43	2654.76	2608.34	2613.13	2611.13	2626.5	2645.57	2632.73	2614.73	2623.15	2635.1	2602.67	2600.39	2594.21	2613.36	2597.53	2622.02	2622.2	2682.04	2597.83	2594.11	2595.84	2669	2554.94	2560.39	2580.79	2568.17	2577.53	2639.28	2644.22	2593.19	2595.5	2624.84	2620.84	2640.8
	95	2634.42	2638.3	2614.57	2706.89	2653.43	2608.95	2629.59	2597.76	2604.31	2621.91	2612.05	2578.96	2607.64	2625.91	2653.49	2609.39	2611.12	2609.93	2627.62	2645.04	2632.3	2614.9	2621.15	2634.54	2601.32	2598.02	2590.83	2613.02	2596.43	2620.51	2620.86	2681.01	2596.9	2594.14	2594.93	2669.71	2554.29	2560.41	2578.92	2567.03	2576.21	2638.14	2644.19	2594	2593.75	2623.17	2618.29	2637.68
[truncated: 48 more columns]

## Sheet: Run Information
File Name	admin_2025-02-26 15-17-18_BR011103.pcrd
Created By User	admin
Notes
ID
Run Started	02/26/2025 07:17:32 UTC
Run Ended	02/26/2025 08:39:38 UTC
Sample Vol	20
Lid Temp	105
Protocol File Name	YEASEN reagent Kit. prcl
Plate Setup File Name	2.pltd
Base Serial Number	BR011103
Optical Head Serial Number	788BR10790
CFX Maestro Version	5.2.008.0222.
