# Supplementary material for: Exploration of prognostic genes associated with lymphangiogenesis in breast cancer based on transcriptomics and experimental verification
Source: PeerJ. 2025 Aug 27;13:e19890. doi: 10.7717/peerj.19890 (PMC12398285; doi:10.7717/peerj.19890)
Supplement: Supplemental Information 11 — ΔΔCt values from triplicate qPCR assays. Cell lines: MCF-10A (normal), MCF-7, ZR-75-1,SK-BR-3 (cancer). Targets: CCL19, CD24, CEBPD, ZIC2. Reference: GAPDH. Data columns: [Sample, Ct, ΔCt, ΔΔCt, FoldChange(2−ΔΔCt)]. [file peerj-13-19890-s011.zip › Supplemental Data S4/2.First panel/admin_2025-02-26 15-17-18_BR011103 - Quantification Amplification Results.xlsx]

## Sheet: SYBR
	Cycle	A1	A2	A3	A4	A5	A6	A7	A8	A9	A10	A11	A12	B1	B2	B3	B4	B5	B6	B7	B8	B9	B10	B11	B12	C1	C2	C3	C4	C5	C6	C7	C8	C9	C10	C11	C12	D1	D2	D3	D4	D5	D6	D7	D8	D9	D10	D11	D12
	1	-18.498	-11.048	-13.1651	-17.196	-28.4642	-24.8194	-13.8582	-15.2811	-12.534	-12.3543	-15.5068	-21.436	-13.2611	-12.9683	-17.5074	-34.722	-30.9992	-26.588	-20.0024	-12.5886	-32.7059	-13.3653	-20.0015	-18.0598	-14.3058	-11.3749	-11.0022	-27.5411	-16.8961	-29.1359	-10.3773	-15.4539	-11.34	-8.12652	-14.7562	-13.0703	-9.64424	-13.6472	-52.9342	-21.5659	-14.9039	-17.1796	-6.84051	-13.1013	-13.2839	-11.3794	-10.2762	-1.54911
	2	-3.02051	-3.66555	-4.72301	-8.16236	-10.6805	-9.85323	-6.12109	-5.54472	-4.52688	-3.54861	-5.09171	-1.19686	-5.70339	-11.1363	-13.3891	-18.2611	-8.61213	-16.7542	-11.952	-7.76556	-19.0314	-5.91062	3.49779	-7.05886	-6.08156	-7.32207	-3.93062	-10.2204	-8.37565	-15.936	-2.90245	-4.02801	-3.84172	-4.55174	-7.0167	0.412133	-3.36738	-2.37367	-30.3807	-6.58403	-11.5407	-5.65172	-6.93158	-4.50245	-2.79126	-5.3639	-4.57905	2.59184
	3	2.09559	1.68113	-0.248072	-2.0125	-4.6898	-3.66479	4.82175	-1.30902	3.4715	1.68854	-2.06656	0.974073	0.797297	-4.61338	-4.47627	-4.10733	-5.19105	-4.54682	-5.79589	-1.32874	-2.94567	-0.510725	5.33042	-0.816524	0.163441	1.9184	-0.955117	-0.402258	-2.00247	-1.42608	-0.167729	3.76559	-0.807387	1.14719	0.0518047	1.24842	0.850744	3.69103	-2.79443	-0.80775	-0.748069	-4.50221	-0.630335	2.44367	2.44893	-1.56544	-1.44926	3.54425
	4	1.61226	2.66092	5.03261	0.486267	-2.9521	1.63096	0.958078	3.11669	4.52568	-1.10899	3.06204	0.480392	1.43963	-1.19323	-0.0910161	-1.59357	2.28715	-0.938018	1.87024	-0.0569097	0.0424499	0.578018	1.17281	-1.45174	7.01162	3.10713	2.26283	2.94308	-0.0427112	0.206237	4.22342	7.00732	2.36944	-2.77265	3.03349	0.870199	1.20308	3.69671	16.5206	-1.70409	1.49427	5.93926	5.68162	1.95848	3.15012	3.06384	3.73882	2.04667
	5	-1.15581	1.6052	0.999863	1.51725	3.45578	2.30165	1.08578	3.31508	2.45301	1.64772	-1.76061	4.04085	2.56845	1.56033	2.08095	2.94791	2.52771	-1.23786	0.196929	4.27017	0.414428	0.873973	-1.13539	2.55117	0.260437	4.23812	0.617772	0.0533459	3.98382	3.71883	0.21684	2.31325	-0.389489	0.663599	-0.0255966	1.81372	0.538793	3.96741	4.89955	7.87993	1.88145	1.59247	2.98356	3.57866	3.36209	1.79126	3.65062	1.13945
	6	3.17406	1.34498	-0.0545504	2.95612	5.18631	3.92357	1.84888	4.67682	2.83525	1.207	1.63167	-2.73613	1.98956	0.224511	3.57833	2.42365	1.00428	3.33813	5.1909	1.14399	0.464391	-1.7855	3.42979	2.14933	1.41432	3.20471	6.17893	3.36803	2.63511	2.03387	4.75725	2.32421	1.47916	0.623759	3.97306	0.0282919	1.42041	0.809771	-0.656517	3.77836	4.63847	5.27379	4.11544	2.93262	5.12886	6.2159	2.62226	1.11158
	7	1.56736	4.43482	0.663347	1.48811	4.76587	1.0194	1.5833	2.8253	1.35122	4.35927	7.57801	3.60465	-0.722159	5.12561	2.27582	2.50601	2.04356	2.9981	4.22723	3.638	2.98571	-1.02638	1.86087	0.573608	-0.429627	3.3849	2.68104	3.48642	-0.114519	2.45384	5.4327	1.84418	3.80479	4.32841	2.46769	1.76548	3.307	2.85545	1.2478	2.02578	2.97012	5.06827	1.11854	0.867397	-0.756079	3.9687	-0.614347	2.93515
	8	1.39326	-2.11264	-0.905028	0.27277	2.99725	0.935973	3.32413	1.83935	-2.02422	0.978749	2.02568	1.07113	-1.34901	5.73644	2.21074	1.47188	3.00321	1.46975	-0.731376	4.54522	3.10934	3.33533	-1.93562	0.276677	-2.6347	0.180898	1.61632	0.59371	4.1765	2.48421	1.82572	-2.83519	0.472519	-1.18988	1.08791	1.21049	2.82143	-2.44285	-8.02475	-1.02559	-0.0959889	-0.617683	-2.15095	-2.66632	0.559164	0.19243	3.43362	-0.0906763
	9	-1.15686	1.40492	-0.756921	0.241917	3.66249	1.39309	1.77464	1.93684	0.677223	0.909862	1.5218	1.85724	0.762025	3.06647	0.811987	4.17723	-0.806285	-1.12819	3.75764	1.81579	3.33492	3.49974	0.997063	-1.33604	0.385772	-0.483986	1.05284	2.81426	3.08443	0.761786	-0.855228	-1.31025	1.71477	0.780706	1.62501	1.81134	0.727353	-5.32091	-4.40318	2.10833	0.0699061	0.210979	0.954078	0.38157	1.1372	0.0572871	-0.712667	2.7323
	10	-0.0922179	-0.68973	-0.723964	4.01881	1.28824	0.312378	0.87965	-1.73208	1.09933	2.451	-0.632165	0.985939	-1.26421	4.31552	1.68645	3.07419	4.35698	6.90615	-1.39161	1.20781	2.77288	5.13488	0.190917	3.19225	0.468965	-0.854738	0.940279	-2.01214	0.475938	-0.543888	-1.2062	-0.254622	1.75499	0.816783	-0.0452871	1.28039	-3.18704	-1.37179	1.57359	-1.76026	-1.57131	1.27236	-1.40768	-3.29741	-1.99237	-0.203964	0.166944	-2.13885
	11	-0.263207	1.02028	3.22849	1.9934	-0.254241	2.39008	-0.151311	-1.35322	0.540561	1.5924	-0.628672	0.177557	1.43717	-0.414499	3.8329	4.13352	5.26005	4.74487	4.53715	5.79589	0.787422	-0.280834	1.41713	6.54443	0.0499022	-0.231257	0.508922	-1.32994	0.0217107	0.165111	-0.57202	-0.866613	-1.42568	3.20913	-2.19038	1.67554	-0.29971	0.905351	-2.63674	-0.416523	2.06947	0.967388	-1.73208	-2.564	-4.91218	0.439434	2.21186	0.539897
	12	-0.801283	-1.19127	-2.06784	-1.64661	-0.325254	-0.0459487	-2.38962	-2.1257	-3.85634	-0.245644	-1.90461	-2.14545	1.6353	0.911805	3.33578	-0.176148	0.335801	-0.404283	1.79486	0.158596	1.63049	-1.83416	-4.08761	-0.0669367	-0.755611	-5.30327	0.676956	-3.07409	-1.82586	1.10858	-3.01396	-3.04005	-0.049846	0.46379	1.40922	-3.56055	-5.15605	-2.84012	-4.57322	-1.1343	-2.31282	-3.20652	-3.74882	-6.16775	-4.88692	-1.45774	0.00184218	-0.188805
	13	-2.00189	0.620775	1.10697	0.87692	-2.44892	-2.16791	-3.13259	-2.21313	-1.10136	1.32812	-0.440253	-1.02365	2.88549	-0.58694	1.69313	1.6407	0.377985	0.442755	-4.72485	-3.1256	1.06373	3.39544	0.842496	-1.05237	-0.224838	-0.0759167	-1.82686	-1.32274	0.530253	0.644112	-3.48101	-4.19334	-1.23676	-2.07149	0.171094	0.626869	4.08788	-5.53644	-8.29633	-3.85061	-0.5838	-2.3901	-0.331976	-1.92597	-2.55759	-4.55675	-2.01059	-3.56052
	14	-1.22816	-3.81649	-0.288253	0.197085	-3.03086	-3.7489	-6.53212	-4.73053	-5.1928	1.57607	-4.53985	-4.51316	-1.49123	1.3431	-0.736414	-0.720042	0.802986	0.642879	-0.714792	-2.36342	2.89952	1.30301	-0.572575	2.15642	-0.763358	-7.16924	-5.51316	-1.36103	-2.2584	-4.58733	-1.87113	-2.58599	-3.83194	-0.966341	-2.25627	-2.67551	-4.82576	-2.13813	-9.32509	-0.0986978	-0.438692	-2.84674	-8.83361	0.800813	-4.22971	-1.77887	-5.6618	-4.58597
	15	-1.88997	-3.37814	-2.76845	-1.12081	-2.55973	0.54415	-4.75825	-4.388	-3.53875	-1.62185	0.859473	-2.14899	2.33999	-2.35803	-1.84584	-1.58446	2.25383	-1.4499	-1.31614	-1.81882	-1.50587	-2.55932	-0.824711	-1.21205	-0.495982	-2.93298	0.708592	-3.16175	-4.57263	-4.19344	-4.78907	-2.43224	-5.59109	0.485917	-3.05812	0.968749	-2.23925	-3.6686	-8.22259	2.20951	-1.45521	-2.20086	1.45741	2.79373	-1.41556	-5.13356	-5.09966	-1.90921
	16	-1.46987	-2.00104	-0.129037	-1.52438	2.7857	-0.882309	-2.15334	0.498784	-4.39982	-1.43034	-2.06171	-0.624506	1.42446	0.881743	-0.381519	-1.28493	-2.9422	1.03977	1.65562	-0.980602	-2.53323	-0.354311	-1.83045	1.10823	3.11943	-3.03575	-6.71508	-0.504889	0.39013	0.466193	-1.50202	-2.55706	-0.330691	1.67452	-0.15917	-0.675653	-0.758011	-1.57765	0.451138	6.88477	7.82432	12.3208	1.668	9.24142	6.38468	-1.32293	-2.88964	-6.24891
	17	0.313362	-2.96566	-1.20359	-0.258	0.851124	-2.00165	-2.46247	-3.34969	-0.199825	0.471003	1.17651	0.173546	-2.0458	1.60301	1.44278	-4.86671	-5.00697	3.90883	-0.259537	-3.34715	1.58605	1.94208	-1.73375	0.162729	-6.82227	-4.03348	-0.921843	0.988334	-2.88608	-0.997738	-1.79198	-4.37485	-0.914575	-2.50586	-5.68229	-3.02492	10.1766	1.73761	4.52735	29.5835	21.3828	26.4297	12.7614	22.5755	11.6291	-2.66282	-0.561926	-2.80261
	18	-0.963382	-1.27217	2.28996	-0.434459	-2.85592	0.414969	-2.19957	-4.90941	-2.52639	-3.48403	2.26454	-1.8633	0.526002	-2.53358	-0.391115	-4.12046	-3.33036	-2.23896	-1.37217	-4.27316	-2.61727	-2.24497	0.109471	-0.991817	1.66843	-5.49353	-5.8643	1.30791	2.6968	0.664549	-2.91441	-4.02683	2.39241	-0.734453	-5.59441	-1.39021	16.4096	14.8559	20.7408	68.7356	54.0424	64.5643	31.9254	54.7679	41.707	1.85307	-0.183466	0.0915715
	19	0.464327	-5.31477	-0.164797	4.80715	6.33279	6.55984	-4.10412	0.413951	-3.01122	-6.28652	-2.49156	0.549246	-2.06795	-2.19952	-2.6559	-1.87067	-6.07416	-0.759324	-1.0633	-1.3192	-5.19884	-3.13332	-1.65381	-0.843546	1.09733	0.782055	-0.761558	7.97195	7.72441	8.48845	2.44106	-0.0993288	0.813187	-2.25897	-2.08388	-1.77788	39.0209	41.0906	52.098	141.698	115.681	132.861	74.4301	108.22	90.3123	1.74682	0.360618	1.9618
	20	8.16185	5.40407	5.13222	15.0036	21.431	19.1685	5.45649	2.13327	3.82594	-3.23286	-0.0539621	-1.34141	0.639537	-3.84303	-5.08752	-0.103232	-4.95363	-2.76703	-4.80178	-5.59287	-2.07821	-0.510392	-3.44775	-0.507292	7.38304	5.78248	5.98475	23.0581	29.2146	25.1372	2.97047	3.3914	6.7519	0.6758	-4.47792	0.550141	91.9369	98.3885	113.551	269.768	232.806	267.917	160.734	215.61	179.588	11.7087	13.212	15.0103
	21	17.34	12.7651	16.8014	40.0533	48.2602	38.5331	16.3967	15.1089	16.8214	-4.39646	7.29104	-1.9617	-6.56885	-2.3683	-5.86953	-1.97556	-0.748556	-1.64523	-1.63901	-6.07543	0.569104	-1.87156	-0.762609	0.779709	17.9416	15.7804	12.351	54.85	63.1709	60.1604	11.6055	17.6833	19.5759	-0.433461	0.0119909	-1.09507	176.576	194.006	228.84	490.942	420.776	501.711	313.756	406.169	344.591	32.4969	32.1722	36.032
	22	34.7185	35.68	36.2045	87.3553	97.4041	84.9509	38.2759	43.1058	42.4038	-4.33444	16.1019	1.77161	-2.90952	-1.08504	-0.995684	1.58685	3.53759	3.97668	0.290264	-2.12493	-2.32866	-2.40633	-0.0389851	-0.773133	42.3691	39.1666	35.1733	117.127	134.058	119.227	42.8151	45.4305	44.4867	0.735834	6.13093	2.40412	333.198	369.214	420.037	801.881	707.409	875.642	580.988	712.267	623.65	69.5891	67.9956	77.1042
	23	76.4258	75.8101	76.6875	170.559	190.412	167.302	88.5005	92.4662	93.6302	-0.519545	32.4144	8.79686	-0.628142	-1.24856	-3.52076	10.2834	12.9371	19.4162	-0.297855	-4.67292	2.97496	1.26776	3.33512	4.68874	80.2853	83.7193	84.8952	229.18	259.104	243.289	91.5679	97.2645	86.232	4.30045	12.719	7.83016	570.333	638.675	727.627	1155.8	1058.36	1394.53	977.264	1133	1017.96	146.015	135.258	152.608
	24	154.853	146.661	150.615	324.083	356.646	316.401	169.317	188.588	183.256	-3.92375	67.6146	17.931	-0.79648	-5.11124	-4.65001	34.5992	32.8659	33.5566	1.81065	-0.266852	1.28466	8.39813	10.0162	11.0978	162.962	168.163	171.963	426.442	474.846	449.582	184.123	192.34	160.496	12.4043	27.0234	19.7816	892.808	1003.69	1127.36	1476.74	1381.12	1905.37	1480.37	1574.65	1473.75	284.101	263.065	300.033
	25	290.562	286.602	289.12	578.145	626.042	553.217	322.495	352.325	348.191	4.50308	134.631	38.0205	-2.94537	-3.56406	-2.45308	74.9292	77.0252	74.6458	7.38837	5.4736	6.84065	24.0375	26.6726	22.662	309.424	322.673	338.588	746.927	828.664	791.227	349.197	366.096	300.387	21.9303	50.8241	48.2327	1223.52	1389.64	1526.26	1737.07	1655.37	2372.4	1953.02	1965.38	1888.66	517.424	481.051	535.472
	26	516.5	509.298	507.783	932.632	987.427	890.358	570.774	623.381	613.447	18.4395	264.461	79.7927	2.41481	-1.58993	3.73772	149.974	154.338	144.052	21.0548	19.4858	17.1697	53.582	58.6975	41.0192	560.962	580.724	602.632	1172.65	1292.52	1239.67	631.367	653.256	518.531	49.5656	103.966	95.3854	1516.85	1729.95	1874.4	1928.01	1862.25	2742.72	2359.07	2271.88	2229.22	872.134	807.351	870.121
	27	850.702	842.687	829.867	1326.42	1372.42	1258.86	943.245	1004.77	1007.73	43.2952	468.401	152.807	1.09275	3.50038	-1.33322	289.495	299.292	282.347	43.8546	43.1614	40.2175	110.151	113.586	83.7583	929.685	955.508	1007.72	1600.13	1734.87	1682.74	1044.18	1057.15	809.692	98.5472	204.81	191.732	1749.22	1998.57	2144.97	2058.75	2008.77	3016.13	2665.16	2489.47	2477.23	1316.94	1226.08	1247.13
	28	1237.08	1239.42	1192.92	1677.69	1707.98	1588.15	1370.76	1433.06	1440.6	85.2954	773.318	292.095	10.7564	15.1798	17.2576	531.952	544.415	513.245	88.4192	96.8455	87.6729	214.81	226.417	156.854	1370.99	1392.02	1470.86	1961.73	2103.78	2055.62	1500.89	1495.12	1093.95	186.951	386.347	363.186	1918.95	2191.6	2339.49	2150.74	2112.52	3207.69	2882.91	2639.3	2651.59	1732.41	1617.87	1586.97
	29	1585.83	1600.56	1519.59	1954.08	1965.6	1845.57	1753.41	1815.78	1828.77	173.273	1155.6	514.783	22.4531	40.0883	41.235	901.742	913.84	864.559	173.145	190.918	166.298	393.763	411.838	291.605	1762.66	1773.34	1882.45	2224.11	2367.49	2326.48	1899.04	1868.8	1331.82	320.747	684.25	649.364	2036.22	2324.71	2474.51	2216.46	2183.89	3343.6	3033.25	2743.39	2773.57	2084.19	1951.72	1862.73
	30	1867.14	1896.03	1781.83	2148.41	2138.59	2029.7	2061.06	2116.44	2137.07	326.849	1489.12	837.467	53.7769	83.3971	78.2784	1377.17	1390.95	1314.6	327.255	357.539	311.149	687.48	708.893	514.292	2072.79	2067.33	2206.15	2398.8	2542.5	2505.44	2208.56	2151.6	1503.6	499.229	1110.69	1046.43	2121.76	2416.92	2568.43	2264.15	2235.03	3440.56	3140.33	2817.47	2859.47	2346.24	2202.61	2063.48
	31	2068.47	2110.58	1967.4	2276.19	2251.01	2149.24	2281.18	2323.91	2352.05	587.581	1766.56	1208.89	109.373	167.823	164.137	1833.27	1846.61	1741.97	577.853	638.572	560.5	1096.36	1104.02	824.161	2286.4	2268.75	2428.06	2512.49	2657.77	2624.83	2418.92	2339.12	1614.55	694.849	1571.97	1483.08	2183.07	2485.2	2634.91	2297.72	2271.3	3513.27	3216.16	2868.78	2921.77	2529.92	2379.36	2205.33
	32	2202.51	2253.49	2088.99	2363.81	2323.23	2230.88	2428.6	2457.25	2495.26	963.253	1966.47	1543.56	217.259	319.068	316.489	2236.66	2242.11	2111.42	951.026	1039.4	928.584	1551.29	1521.17	1181.04	2429.72	2401.49	2573.55	2591.12	2738.93	2706.21	2557.75	2464.76	1687.53	844.856	1971.28	1861.25	2230.68	2533.44	2685.46	2319.63	2296.98	3568.33	3271.82	2906.31	2966.85	2657.66	2500.19	2301.33
	33	2292.38	2349.16	2169.47	2423.42	2373.76	2287.4	2523.89	2545.72	2592	1409.54	2096.25	1807.61	398.412	588.227	576.69	2545.25	2544.52	2395.87	1405.09	1502.07	1383.5	1962.28	1892.22	1509.24	2526.6	2491.01	2673.49	2647.01	2797.35	2765.37	2653.15	2549.33	1738.39	965.361	2273.13	2151.21	2266.31	2571.11	2723.52	2335.14	2315.01	3609.58	3312.58	2932.4	3001.83	2747.4	2587.32	2370.87
	34	2353.38	2414.59	2225.17	2468.03	2410.5	2328.21	2586.95	2606.7	2656.89	1813.82	2181.34	1991.03	694.876	992.784	989.602	2762.27	2756.75	2596.56	1826.87	1925.88	1808.1	2297.65	2187.09	1784.89	2593.74	2551.99	2740.98	2684.95	2838.18	2805.56	2716.34	2609.15	1775.48	1045.97	2474.56	2345.42	2290.73	2597.06	2750.9	2342.67	2320.81	3637.03	3343.17	2951.19	3023.42	2811.58	2648.99	2418.04
	35	2396.37	2461.39	2264.76	2498.55	2434.81	2357.43	2632.47	2650	2701.22	2140.14	2236.7	2107.64	1109.35	1517.47	1556.14	2907.86	2902.32	2732.73	2177.84	2272	2168.68	2542.47	2399.13	1992.34	2641.7	2595.76	2791.71	2712.47	2865.59	2835.91	2763.42	2651.4	1800.7	1101.62	2601.81	2473.31	2308.41	2617.5	2764.8	2345.8	2322	3654.33	3362	2960.47	3036.78	2858.38	2694.38	2452.48
	36	2429.42	2494.68	2296.49	2525.07	2455.86	2378.55	2667.6	2683.3	2736.52	2369.72	2275.54	2184.14	1572.35	2020.06	2108.55	3006.6	3000.97	2826.15	2436.65	2520.77	2436.25	2718.12	2552.63	2142.79	2676.59	2629.22	2828.23	2732.02	2889.96	2858.81	2795.49	2680.74	1819.21	1139.04	2687.76	2560.68	2319.42	2627.93	2775.6	2345.48	2318.73	3665.02	3375.11	2963	3042.81	2889.64	2726.07	2477.82
	37	2454.46	2521.4	2318.47	2544.75	2472.14	2396.14	2695.34	2708.69	2764.85	2521.53	2305.12	2235.98	1983.14	2450.39	2594.09	3074.54	3066.87	2888.82	2605.91	2684.44	2622.97	2845.76	2662.71	2248.88	2707.72	2657.02	2856.68	2751.81	2910.01	2877.97	2821.05	2707.46	1833.68	1167.05	2749.97	2623.04	2328.75	2635.41	2780.28	2347.3	2320.36	3672.2	3383.1	2962.17	3049.12	2914.3	2750.03	2494.99
	38	2476.54	2543.36	2338.11	2560.34	2488.53	2412.73	2719.09	2728.73	2788.47	2621.06	2327.34	2270.1	2295.11	2755.22	2947.34	3117.71	3107.6	2927.97	2714.11	2784	2743.28	2940.17	2746.02	2329.03	2730.79	2677.13	2877.58	2768.31	2927.75	2894.09	2841.08	2727.63	1846.84	1186.36	2799.21	2670.91	2334.5	2638.1	2785.45	2348.74	2321.13	3676.73	3388.14	2963.95	3052.08	2928.94	2767.28	2506.64
	39	2488.79	2559.43	2348.42	2570.77	2499.1	2424.41	2735.63	2742.74	2802.81	2688.18	2342.96	2295.12	2485.28	2931.6	3160.44	3134.34	3120.6	2939.19	2770.49	2833.76	2813.48	3002.93	2799.31	2384.94	2746.7	2691.31	2891.47	2777.12	2936.41	2901.45	2853.01	2740.84	1854.57	1196.3	2831.36	2702.02	2334.47	2638.06	2783.85	2348.35	2319.79	3675.46	3388.02	2963.74	3051.21	2937.87	2774.77	2508.58
	40	2498.3	2570.27	2358.39	2577.96	2505.72	2432.49	2747.7	2754.09	2814.64	2732.3	2353.09	2311.9	2582.74	3018.99	3273.35	3135.87	3116.12	2933.54	2796.11	2850.26	2843.1	3042.84	2837.35	2428.64	2756.16	2700.85	2902.05	2781.45	2941.04	2906.66	2861.38	2746.56	1860	1202.88	2852.47	2723.58	2334.17	2636.09	2782.26	2345.97	2316.25	3673.33	3384.56	2962.46	3047.42	2938.04	2775.07	2509.23
	41	2505.64	2578.3	2367	2584.22	2510.28	2436.22	2755.83	2764.46	2825.06	2763.92	2362.29	2325.45	2634.06	3064.57	3335.67	3129.52	3101.81	2919.76	2801.03	2851.34	2851.4	3070.68	2865.74	2462.35	2763.9	2710.01	2911.43	2784.71	2941.55	2910.19	2868.69	2751.64	1863.16	1209.45	2866.68	2738.47	2333.44	2635.78	2778.87	2344.66	2312.88	3670.46	3381.3	2958.68	3045.03	2936.58	2772.03	2510.2
[truncated: 48 more columns]

## Sheet: Run Information
File Name	admin_2025-02-26 15-17-18_BR011103.pcrd
Created By User	admin
Notes
ID
Run Started	02/26/2025 07:17:32 UTC
Run Ended	02/26/2025 08:39:38 UTC
Sample Vol	20
Lid Temp	105
Protocol File Name	YEASEN reagent Kit. prcl
Plate Setup File Name	2.pltd
Base Serial Number	BR011103
Optical Head Serial Number	788BR10790
CFX Maestro Version	5.2.008.0222.
