# Supplementary material for: Exploration of prognostic genes associated with lymphangiogenesis in breast cancer based on transcriptomics and experimental verification
Source: PeerJ. 2025 Aug 27;13:e19890. doi: 10.7717/peerj.19890 (PMC12398285; doi:10.7717/peerj.19890)
Supplement: Supplemental Information 11 — ΔΔCt values from triplicate qPCR assays. Cell lines: MCF-10A (normal), MCF-7, ZR-75-1,SK-BR-3 (cancer). Targets: CCL19, CD24, CEBPD, ZIC2. Reference: GAPDH. Data columns: [Sample, Ct, ΔCt, ΔΔCt, FoldChange(2−ΔΔCt)]. [file peerj-13-19890-s011.zip › Supplemental Data S4/2.First panel/admin_2025-02-26 15-17-18_BR011103 - Quantification Cq Results.xlsx]

## Sheet: 0
	Well	Fluor	Target	Content	Sample	Biological Set Name	Cq	Cq Mean	Cq Std. Dev	Starting Quantity (SQ)	Log Starting Quantity	SQ Mean	SQ Std. Dev	Set Point	Well Note
	A01	SYBR		Unkn			25.8451	25.8451	0				0	60												1
	A02	SYBR		Unkn			25.8752	25.8752	0				0	60
	A03	SYBR		Unkn			25.8798	25.8798	0				0	60
	A04	SYBR		Unkn			25.6196	25.6196	0				0	60
	A05	SYBR		Unkn			25.4635	25.4635	0				0	60
	A06	SYBR		Unkn			25.6972	25.6972	0				0	60
	A07	SYBR		Unkn			26.6404	26.6404	0				0	60
	A08	SYBR		Unkn			26.4766	26.4766	0				0	60
	A09	SYBR		Unkn			26.5026	26.5026	0				0	60
	A10	SYBR		Unkn			24.5932	24.5932	0				0	60
	A11	SYBR		Unkn			24.043	24.043	0				0	60
	A12	SYBR		Unkn			24.8506	24.8506	0				0	60
	B01	SYBR		Unkn			31.2803	31.2803	0				0	60
	B02	SYBR		Unkn			31.6035	31.6035	0				0	60
	B03	SYBR		Unkn			31.6342	31.6342	0				0	60
	B04	SYBR		Unkn			31.7919	31.7919	0				0	60
	B05	SYBR		Unkn			31.7433	31.7433	0				0	60
	B06	SYBR		Unkn			31.8625	31.8625	0				0	60
	B07	SYBR		Unkn			31.6155	31.6155	0				0	60
	B08	SYBR		Unkn			31.4411	31.4411	0				0	60												2
	B09	SYBR		Unkn			31.6832	31.6832	0				0	60
	B10	SYBR		Unkn			30.2987	30.2987	0				0	60
	B11	SYBR		Unkn			30.2345	30.2345	0				0	60
	B12	SYBR		Unkn			29.8528	29.8528	0				0	60
	C01	SYBR		Unkn			26.6841	26.6841	0				0	60
	C02	SYBR		Unkn			26.6155	26.6155	0				0	60
	C03	SYBR		Unkn			26.5413	26.5413	0				0	60
	C04	SYBR		Unkn			26.1718	26.1718	0				0	60
	C05	SYBR		Unkn			26.0188	26.0188	0				0	60
	C06	SYBR		Unkn			26.0934	26.0934	0				0	60
	C07	SYBR		Unkn			26.4689	26.4689	0				0	60
	C08	SYBR		Unkn			26.4019	26.4019	0				0	60
	C09	SYBR		Unkn			26.8303	26.8303	0				0	60
	C10	SYBR		Unkn			25.9007	25.9007	0				0	60
	C11	SYBR		Unkn			25.3194	25.3194	0				0	60
	C12	SYBR		Unkn			25.4134	25.4134	0				0	60
	D01	SYBR		Unkn			22.6254	22.6254	0				0	60												3
	D02	SYBR		Unkn			22.4167	22.4167	0				0	60
	D03	SYBR		Unkn			22.1998	22.1998	0				0	60
	D04	SYBR		Unkn			21.9573	21.9573	0				0	60
	D05	SYBR		Unkn			21.2119	21.2119	0				0	60
	D06	SYBR		Unkn			21.9136	21.9136	0				0	60
	D07	SYBR		Unkn			22.6277	22.6277	0				0	60
	D08	SYBR		Unkn			22.2461	22.2461	0				0	60
	D09	SYBR		Unkn			21.4906	21.4906	0				0	60
	D10	SYBR		Unkn			23.846	23.846	0				0	60
	D11	SYBR		Unkn			23.0014	23.0014	0				0	60
	D12	SYBR		Unkn			23.7708	23.7708	0				0	60
	E01	SYBR		Unkn			24.8879	24.8879	0				0	60
	E02	SYBR		Unkn			24.9261	24.9261	0				0	60
	E03	SYBR		Unkn			24.5948	24.5948	0				0	60
	E04	SYBR		Unkn			24.8795	24.8795	0				0	60
	E05	SYBR		Unkn			24.7204	24.7204	0				0	60
	E06	SYBR		Unkn			24.7632	24.7632	0				0	60												4
	E07	SYBR		Unkn			25.0192	25.0192	0				0	60
	E08	SYBR		Unkn			25.5122	25.5122	0				0	60
	E09	SYBR		Unkn			25.6316	25.6316	0				0	60
	E10	SYBR		Unkn			25.1502	25.1502	0				0	60
	E11	SYBR		Unkn			26.8802	26.8802	0				0	60
	E12	SYBR		Unkn			24.4594	24.4594	0				0	60
	F01	SYBR		Unkn			24.9727	24.9727	0				0	60
	F02	SYBR		Unkn			24.1359	24.1359	0				0	60
	F03	SYBR		Unkn			24.4608	24.4608	0				0	60
	F04	SYBR		Unkn			23.6607	23.6607	0				0	60
	F05	SYBR		Unkn			24.7826	24.7826	0				0	60
	F06	SYBR		Unkn			24.832	24.832	0				0	60
	F07	SYBR		Unkn			24.1965	24.1965	0				0	60
	F08	SYBR		Unkn			24.5354	24.5354	0				0	60
	F09	SYBR		Unkn			24.0752	24.0752	0				0	60
	F10	SYBR		Unkn			23.9322	23.9322	0				0	60												G
	F11	SYBR		Unkn			24.1752	24.1752	0				0	60
	F12	SYBR		Unkn			24.11	24.11	0				0	60
	G01	SYBR		Unkn			30.5479	30.5479	0				0	60
	G02	SYBR		Unkn			30.1231	30.1231	0				0	60
	G03	SYBR		Unkn			30.3535	30.3535	0				0	60
	G04	SYBR		Unkn			25.3991	25.3991	0				0	60
	G05	SYBR		Unkn			25.069	25.069	0				0	60
	G06	SYBR		Unkn			25.1717	25.1717	0				0	60
	G07	SYBR		Unkn			29.9903	29.9903	0				0	60
	G08	SYBR		Unkn			30.4161	30.4161	0				0	60
	G09	SYBR		Unkn			29.2064	29.2064	0				0	60
	G10	SYBR		Unkn			25.0355	25.0355	0				0	60
	G11	SYBR		Unkn			24.4068	24.4068	0				0	60
	G12	SYBR		Unkn			26.3938	26.3938	0				0	60
	H01	SYBR		Unkn			24.7065	24.7065	0				0	60
	H02	SYBR		Unkn			24.6905	24.6905	0				0	60
	H03	SYBR		Unkn			25.1141	25.1141	0				0	60
	H04	SYBR		Unkn					0			0	0	60
	H05	SYBR		Unkn					0			0	0	60
	H06	SYBR		Unkn					0			0	0	60
	H07	SYBR		Unkn			24.7897	24.7897	0				0	60
	H08	SYBR		Unkn			25.0826	25.0826	0				0	60
	H09	SYBR		Unkn			24.0331	24.0331	0				0	60
	H10	SYBR		Unkn				0	0			0	0	60
	H11	SYBR		Unkn				0	0			0	0	60
	H12	SYBR		Unkn				0	0			0	0	60

## Sheet: Run Information
File Name	admin_2025-02-26 15-17-18_BR011103.pcrd
Created By User	admin
Notes
ID
Run Started	02/26/2025 07:17:32 UTC
Run Ended	02/26/2025 08:39:38 UTC
Sample Vol	20
Lid Temp	105
Protocol File Name	YEASEN reagent Kit. prcl
Plate Setup File Name	2.pltd
Base Serial Number	BR011103
Optical Head Serial Number	788BR10790
CFX Maestro Version	5.2.008.0222.
