# Supplementary material for: Exploration of prognostic genes associated with lymphangiogenesis in breast cancer based on transcriptomics and experimental verification
Source: PeerJ. 2025 Aug 27;13:e19890. doi: 10.7717/peerj.19890 (PMC12398285; doi:10.7717/peerj.19890)
Supplement: Supplemental Information 11 — ΔΔCt values from triplicate qPCR assays. Cell lines: MCF-10A (normal), MCF-7, ZR-75-1,SK-BR-3 (cancer). Targets: CCL19, CD24, CEBPD, ZIC2. Reference: GAPDH. Data columns: [Sample, Ct, ΔCt, ΔΔCt, FoldChange(2−ΔΔCt)]. [file peerj-13-19890-s011.zip › Supplemental Data S4/2.First panel/admin_2025-02-26 15-17-18_BR011103 - Quantification Plate View Results.xlsx]

## Sheet: SYBR
		1	2	3	4	5	6	7	8	9	10	11	12
A	Content	Unkn	Unkn	Unkn	Unkn	Unkn	Unkn	Unkn	Unkn	Unkn	Unkn	Unkn	Unkn
A	Sample
A	Cq	25.8451	25.8752	25.8798	25.6196	25.4635	25.6972	26.6404	26.4766	26.5026	24.5932	24.043	24.8506
A	copy number
B	Content	Unkn	Unkn	Unkn	Unkn	Unkn	Unkn	Unkn	Unkn	Unkn	Unkn	Unkn	Unkn
B	Sample
B	Cq	31.2803	31.6035	31.6342	31.7919	31.7433	31.8625	31.6155	31.4411	31.6832	30.2987	30.2345	29.8528
B	copy number
C	Content	Unkn	Unkn	Unkn	Unkn	Unkn	Unkn	Unkn	Unkn	Unkn	Unkn	Unkn	Unkn
C	Sample
C	Cq	26.6841	26.6155	26.5413	26.1718	26.0188	26.0934	26.4689	26.4019	26.8303	25.9007	25.3194	25.4134
C	copy number
D	Content	Unkn	Unkn	Unkn	Unkn	Unkn	Unkn	Unkn	Unkn	Unkn	Unkn	Unkn	Unkn
D	Sample
D	Cq	22.6254	22.4167	22.1998	21.9573	21.2119	21.9136	22.6277	22.2461	21.4906	23.846	23.0014	23.7708
D	copy number
E	Content	Unkn	Unkn	Unkn	Unkn	Unkn	Unkn	Unkn	Unkn	Unkn	Unkn	Unkn	Unkn
E	Sample
E	Cq	24.8879	24.9261	24.5948	24.8795	24.7204	24.7632	25.0192	25.5122	25.6316	25.1502	26.8802	24.4594
E	copy number
F	Content	Unkn	Unkn	Unkn	Unkn	Unkn	Unkn	Unkn	Unkn	Unkn	Unkn	Unkn	Unkn
F	Sample
F	Cq	24.9727	24.1359	24.4608	23.6607	24.7826	24.832	24.1965	24.5354	24.0752	23.9322	24.1752	24.11
F	copy number
G	Content	Unkn	Unkn	Unkn	Unkn	Unkn	Unkn	Unkn	Unkn	Unkn	Unkn	Unkn	Unkn
G	Sample
G	Cq	30.5479	30.1231	30.3535	25.3991	25.069	25.1717	29.9903	30.4161	29.2064	25.0355	24.4068	26.3938
G	copy number
H	Content	Unkn	Unkn	Unkn	Unkn	Unkn	Unkn	Unkn	Unkn	Unkn	Unkn	Unkn	Unkn
H	Sample
H	Cq	24.7065	24.6905	25.1141				24.7897	25.0826	24.0331
H	copy number

## Sheet: Run Information
File Name	admin_2025-02-26 15-17-18_BR011103.pcrd
Created By User	admin
Notes
ID
Run Started	02/26/2025 07:17:32 UTC
Run Ended	02/26/2025 08:39:38 UTC
Sample Vol	20
Lid Temp	105
Protocol File Name	YEASEN reagent Kit. prcl
Plate Setup File Name	2.pltd
Base Serial Number	BR011103
Optical Head Serial Number	788BR10790
CFX Maestro Version	5.2.008.0222.
