# Supplementary material for: Exploration of prognostic genes associated with lymphangiogenesis in breast cancer based on transcriptomics and experimental verification
Source: PeerJ. 2025 Aug 27;13:e19890. doi: 10.7717/peerj.19890 (PMC12398285; doi:10.7717/peerj.19890)
Supplement: Supplemental Information 11 — ΔΔCt values from triplicate qPCR assays. Cell lines: MCF-10A (normal), MCF-7, ZR-75-1,SK-BR-3 (cancer). Targets: CCL19, CD24, CEBPD, ZIC2. Reference: GAPDH. Data columns: [Sample, Ct, ΔCt, ΔΔCt, FoldChange(2−ΔΔCt)]. [file peerj-13-19890-s011.zip › Supplemental Data S4/2.First panel/admin_2025-02-26 15-17-18_BR011103 - Quantification Summary.xlsx]

## Sheet: 0
	Well	Fluor	Target	Content	Sample	Cq	SQ
	A01	SYBR		Unkn		25.8451
	A02	SYBR		Unkn		25.8752
	A03	SYBR		Unkn		25.8798
	A04	SYBR		Unkn		25.6196
	A05	SYBR		Unkn		25.4635
	A06	SYBR		Unkn		25.6972
	A07	SYBR		Unkn		26.6404
	A08	SYBR		Unkn		26.4766
	A09	SYBR		Unkn		26.5026
	A10	SYBR		Unkn		24.5932
	A11	SYBR		Unkn		24.043
	A12	SYBR		Unkn		24.8506
	B01	SYBR		Unkn		31.2803
	B02	SYBR		Unkn		31.6035
	B03	SYBR		Unkn		31.6342
	B04	SYBR		Unkn		31.7919
	B05	SYBR		Unkn		31.7433
	B06	SYBR		Unkn		31.8625
	B07	SYBR		Unkn		31.6155
	B08	SYBR		Unkn		31.4411
	B09	SYBR		Unkn		31.6832
	B10	SYBR		Unkn		30.2987
	B11	SYBR		Unkn		30.2345
	B12	SYBR		Unkn		29.8528
	C01	SYBR		Unkn		26.6841
	C02	SYBR		Unkn		26.6155
	C03	SYBR		Unkn		26.5413
	C04	SYBR		Unkn		26.1718
	C05	SYBR		Unkn		26.0188
	C06	SYBR		Unkn		26.0934
	C07	SYBR		Unkn		26.4689
	C08	SYBR		Unkn		26.4019
	C09	SYBR		Unkn		26.8303
	C10	SYBR		Unkn		25.9007
	C11	SYBR		Unkn		25.3194
	C12	SYBR		Unkn		25.4134
	D01	SYBR		Unkn		22.6254
	D02	SYBR		Unkn		22.4167
	D03	SYBR		Unkn		22.1998
	D04	SYBR		Unkn		21.9573
	D05	SYBR		Unkn		21.2119
	D06	SYBR		Unkn		21.9136
	D07	SYBR		Unkn		22.6277
	D08	SYBR		Unkn		22.2461
	D09	SYBR		Unkn		21.4906
	D10	SYBR		Unkn		23.846
	D11	SYBR		Unkn		23.0014
	D12	SYBR		Unkn		23.7708
	E01	SYBR		Unkn		24.8879
	E02	SYBR		Unkn		24.9261
	E03	SYBR		Unkn		24.5948
	E04	SYBR		Unkn		24.8795
	E05	SYBR		Unkn		24.7204
	E06	SYBR		Unkn		24.7632
	E07	SYBR		Unkn		25.0192
	E08	SYBR		Unkn		25.5122
	E09	SYBR		Unkn		25.6316
	E10	SYBR		Unkn		25.1502
	E11	SYBR		Unkn		26.8802
	E12	SYBR		Unkn		24.4594
	F01	SYBR		Unkn		24.9727
	F02	SYBR		Unkn		24.1359
	F03	SYBR		Unkn		24.4608
	F04	SYBR		Unkn		23.6607
	F05	SYBR		Unkn		24.7826
	F06	SYBR		Unkn		24.832
	F07	SYBR		Unkn		24.1965
	F08	SYBR		Unkn		24.5354
	F09	SYBR		Unkn		24.0752
	F10	SYBR		Unkn		23.9322
	F11	SYBR		Unkn		24.1752
	F12	SYBR		Unkn		24.11
	G01	SYBR		Unkn		30.5479
	G02	SYBR		Unkn		30.1231
	G03	SYBR		Unkn		30.3535
	G04	SYBR		Unkn		25.3991
	G05	SYBR		Unkn		25.069
	G06	SYBR		Unkn		25.1717
	G07	SYBR		Unkn		29.9903
	G08	SYBR		Unkn		30.4161
	G09	SYBR		Unkn		29.2064
	G10	SYBR		Unkn		25.0355
	G11	SYBR		Unkn		24.4068
	G12	SYBR		Unkn		26.3938
	H01	SYBR		Unkn		24.7065
	H02	SYBR		Unkn		24.6905
	H03	SYBR		Unkn		25.1141
	H04	SYBR		Unkn
	H05	SYBR		Unkn
	H06	SYBR		Unkn
	H07	SYBR		Unkn		24.7897
	H08	SYBR		Unkn		25.0826
	H09	SYBR		Unkn		24.0331
	H10	SYBR		Unkn
	H11	SYBR		Unkn
	H12	SYBR		Unkn

## Sheet: Run Information
File Name	admin_2025-02-26 15-17-18_BR011103.pcrd
Created By User	admin
Notes
ID
Run Started	02/26/2025 07:17:32 UTC
Run Ended	02/26/2025 08:39:38 UTC
Sample Vol	20
Lid Temp	105
Protocol File Name	YEASEN reagent Kit. prcl
Plate Setup File Name	2.pltd
Base Serial Number	BR011103
Optical Head Serial Number	788BR10790
CFX Maestro Version	5.2.008.0222.
