# Supplementary material for: Exploration of prognostic genes associated with lymphangiogenesis in breast cancer based on transcriptomics and experimental verification
Source: PeerJ. 2025 Aug 27;13:e19890. doi: 10.7717/peerj.19890 (PMC12398285; doi:10.7717/peerj.19890)
Supplement: Supplemental Information 11 — ΔΔCt values from triplicate qPCR assays. Cell lines: MCF-10A (normal), MCF-7, ZR-75-1,SK-BR-3 (cancer). Targets: CCL19, CD24, CEBPD, ZIC2. Reference: GAPDH. Data columns: [Sample, Ct, ΔCt, ΔΔCt, FoldChange(2−ΔΔCt)]. [file peerj-13-19890-s011.zip › Supplemental Data S4/3.Second panel/admin_2025-02-26 13-42-27_BR011103 - End Point Results.xlsx]

## Sheet: SYBR
	Well	Fluor	Target	Content	Sample	End RFU	Call	Sample Type	CallType	Is Control
	A01	SYBR		Unkn		2317.83		Unknown	Unassigned	False
	A02	SYBR		Unkn		2571.05		Unknown	Unassigned	False
	A03	SYBR		Unkn		2388.95		Unknown	Unassigned	False
	A04	SYBR		Unkn		2325.15		Unknown	Unassigned	False
	A05	SYBR		Unkn		2413.01		Unknown	Unassigned	False
	A06	SYBR		Unkn		2075.26		Unknown	Unassigned	False
	A07	SYBR		Unkn		1683.12		Unknown	Unassigned	False
	A08	SYBR		Unkn		1881.67		Unknown	Unassigned	False
	A09	SYBR		Unkn		1477.65		Unknown	Unassigned	False
	A10	SYBR		Unkn		821.856		Unknown	Unassigned	False
	A11	SYBR		Unkn		2559.3		Unknown	Unassigned	False
	A12	SYBR		Unkn		2536.07		Unknown	Unassigned	False
	B01	SYBR		Unkn		2370.91		Unknown	Unassigned	False
	B02	SYBR		Unkn		2558.79		Unknown	Unassigned	False
	B03	SYBR		Unkn		2245.38		Unknown	Unassigned	False
	B04	SYBR		Unkn		2293.71		Unknown	Unassigned	False
	B05	SYBR		Unkn		2212.8		Unknown	Unassigned	False
	B06	SYBR		Unkn		2835.49		Unknown	Unassigned	False
	B07	SYBR		Unkn		2592.64		Unknown	Unassigned	False
	B08	SYBR		Unkn		2543.27		Unknown	Unassigned	False
	B09	SYBR		Unkn		2275.2		Unknown	Unassigned	False
	B10	SYBR		Unkn		3130.13		Unknown	Unassigned	False
	B11	SYBR		Unkn		2829.12		Unknown	Unassigned	False
	B12	SYBR		Unkn		3188.61		Unknown	Unassigned	False
	C01	SYBR		Unkn		2773.7		Unknown	Unassigned	False
	C02	SYBR		Unkn		2712.92		Unknown	Unassigned	False
	C03	SYBR		Unkn		2148.93		Unknown	Unassigned	False
	C04	SYBR		Unkn		2654.38		Unknown	Unassigned	False
	C05	SYBR		Unkn		2687.46		Unknown	Unassigned	False
	C06	SYBR		Unkn		2787.78		Unknown	Unassigned	False
	C07	SYBR		Unkn		3033.12		Unknown	Unassigned	False
	C08	SYBR		Unkn		2933.8		Unknown	Unassigned	False
	C09	SYBR		Unkn		2810.6		Unknown	Unassigned	False
	C10	SYBR		Unkn		3002.32		Unknown	Unassigned	False
	C11	SYBR		Unkn		2931.67		Unknown	Unassigned	False
	C12	SYBR		Unkn		2846.27		Unknown	Unassigned	False
	D01	SYBR		Unkn		2193.07		Unknown	Unassigned	False
	D02	SYBR		Unkn		2207.53		Unknown	Unassigned	False
	D03	SYBR		Unkn		2449.68		Unknown	Unassigned	False
	D04	SYBR		Unkn		1985.19		Unknown	Unassigned	False
	D05	SYBR		Unkn		2427.38		Unknown	Unassigned	False
	D06	SYBR		Unkn		2377.01		Unknown	Unassigned	False
	D07	SYBR		Unkn		2753		Unknown	Unassigned	False
	D08	SYBR		Unkn		2993.85		Unknown	Unassigned	False
	D09	SYBR		Unkn		2866.59		Unknown	Unassigned	False
	D10	SYBR		Unkn		2953.11		Unknown	Unassigned	False
	D11	SYBR		Unkn		2975.93		Unknown	Unassigned	False
	D12	SYBR		Unkn		2803.81		Unknown	Unassigned	False
	E01	SYBR		Unkn		2543.31		Unknown	Unassigned	False
	E02	SYBR		Unkn		2496.53		Unknown	Unassigned	False
	E03	SYBR		Unkn		2944.65		Unknown	Unassigned	False
	E04	SYBR		Unkn		3510.23		Unknown	Unassigned	False
	E05	SYBR		Unkn		2858.02		Unknown	Unassigned	False
	E06	SYBR		Unkn		2846.55		Unknown	Unassigned	False
	E07	SYBR		Unkn		2831.2		Unknown	Unassigned	False
	E08	SYBR		Unkn		2473.23		Unknown	Unassigned	False
	E09	SYBR		Unkn		3140.72		Unknown	Unassigned	False
	E10	SYBR		Unkn		3130.45		Unknown	Unassigned	False
	E11	SYBR		Unkn		2709.74		Unknown	Unassigned	False
	E12	SYBR		Unkn		2622.01		Unknown	Unassigned	False
	F01	SYBR		Unkn		2424.72		Unknown	Unassigned	False
	F02	SYBR		Unkn		2653.63		Unknown	Unassigned	False
	F03	SYBR		Unkn		2516.72		Unknown	Unassigned	False
	F04	SYBR		Unkn		3712.86		Unknown	Unassigned	False
	F05	SYBR		Unkn		2550.36		Unknown	Unassigned	False
	F06	SYBR		Unkn		3323.36		Unknown	Unassigned	False
	F07	SYBR		Unkn		2742.4		Unknown	Unassigned	False
	F08	SYBR		Unkn		2895.6		Unknown	Unassigned	False
	F09	SYBR		Unkn		2730.76		Unknown	Unassigned	False
	F10	SYBR		Unkn		3152.9		Unknown	Unassigned	False
	F11	SYBR		Unkn		2898.47		Unknown	Unassigned	False
	F12	SYBR		Unkn		2548.94		Unknown	Unassigned	False
	G01	SYBR		Unkn		2569.42		Unknown	Unassigned	False
	G02	SYBR		Unkn		2816.07		Unknown	Unassigned	False
	G03	SYBR		Unkn		1615.86		Unknown	Unassigned	False
	G04	SYBR		Unkn		2518.15		Unknown	Unassigned	False
	G05	SYBR		Unkn		3115.95		Unknown	Unassigned	False
	G06	SYBR		Unkn		3247.95		Unknown	Unassigned	False
	G07	SYBR		Unkn		2876.07		Unknown	Unassigned	False
	G08	SYBR		Unkn		3060.66		Unknown	Unassigned	False
	G09	SYBR		Unkn		3087.79		Unknown	Unassigned	False
	G10	SYBR		Unkn		2567.02		Unknown	Unassigned	False
	G11	SYBR		Unkn		2476.4		Unknown	Unassigned	False
	G12	SYBR		Unkn		2635.62		Unknown	Unassigned	False
	H01	SYBR		Unkn		2689.8		Unknown	Unassigned	False
	H02	SYBR		Unkn		2723.09		Unknown	Unassigned	False
	H03	SYBR		Unkn		2663.64		Unknown	Unassigned	False
	H04	SYBR		Unkn		1.312		Unknown	Unassigned	False
	H05	SYBR		Unkn		-0.365607		Unknown	Unassigned	False
	H06	SYBR		Unkn		0.507206		Unknown	Unassigned	False
	H07	SYBR		Unkn		2734		Unknown	Unassigned	False
	H08	SYBR		Unkn		2661.16		Unknown	Unassigned	False
	H09	SYBR		Unkn		2729.94		Unknown	Unassigned	False
	H10	SYBR		Unkn		-0.359878		Unknown	Unassigned	False
	H11	SYBR		Unkn		-0.0253089		Unknown	Unassigned	False
	H12	SYBR		Unkn		0.0401857		Unknown	Unassigned	False

## Sheet: Run Information
File Name	admin_2025-02-26 13-42-27_BR011103.pcrd
Created By User	admin
Notes
ID
Run Started	02/26/2025 05:52:32 UTC
Run Ended	02/26/2025 07:12:54 UTC
Sample Vol	20
Lid Temp	105
Protocol File Name	YEASEN reagent Kit. prcl
Plate Setup File Name	2.pltd
Base Serial Number	BR011103
Optical Head Serial Number	788BR10790
CFX Maestro Version	5.2.008.0222.
