# Supplementary material for: Exploration of prognostic genes associated with lymphangiogenesis in breast cancer based on transcriptomics and experimental verification
Source: PeerJ. 2025 Aug 27;13:e19890. doi: 10.7717/peerj.19890 (PMC12398285; doi:10.7717/peerj.19890)
Supplement: Supplemental Information 11 — ΔΔCt values from triplicate qPCR assays. Cell lines: MCF-10A (normal), MCF-7, ZR-75-1,SK-BR-3 (cancer). Targets: CCL19, CD24, CEBPD, ZIC2. Reference: GAPDH. Data columns: [Sample, Ct, ΔCt, ΔΔCt, FoldChange(2−ΔΔCt)]. [file peerj-13-19890-s011.zip › Supplemental Data S4/3.Second panel/admin_2025-02-26 13-42-27_BR011103 - Melt Curve Derivative Results.xlsx]

## Sheet: SYBR
	Temperature	A1	A2	A3	A4	A5	A6	A7	A8	A9	A10	A11	A12	B1	B2	B3	B4	B5	B6	B7	B8	B9	B10	B11	B12	C1	C2	C3	C4	C5	C6	C7	C8	C9	C10	C11	C12	D1	D2	D3	D4	D5	D6	D7	D8	D9	D10	D11	D12
	65	32.4917	34.7084	32.1675	32.0274	31.0527	29.8314	22.1214	23.1287	18.6399	13.3995	34.0727	32.9101	32.4628	34.9545	31.9643	29.5725	27.5956	39.3063	32.9217	29.0035	27.8123	38.4415	31.9232	36.6421	40.1678	38.183	29.5813	36.6198	36.2478	35.5845	38.2609	33.7761	32.7476	35.6926	34.0124	31.6485	34.2455	33.0175	34.9852	26.142	34.935	31.9769	33.9129	38.8579	35.028	36.0962	36.1298	32.5483
	65.5	70.3987	75.2015	69.6961	69.3928	67.2808	64.6347	47.9297	50.1121	40.3864	29.0323	73.8241	71.3052	70.336	75.7348	69.2559	64.0738	59.7906	85.1636	71.3303	62.8409	60.26	83.29	69.167	79.3912	87.0303	82.7298	64.0928	79.3428	78.537	77.0997	82.8986	73.1817	70.9531	77.334	73.6936	68.5717	74.1986	71.5378	75.8014	56.6409	75.6924	69.2833	73.4779	84.1921	75.894	78.2083	78.2811	70.5213
	66	64.9835	69.4168	64.3349	64.0549	62.1054	59.6628	44.2428	46.2574	37.2798	26.799	68.1453	65.8201	64.9256	69.9091	63.9285	59.1451	55.1913	78.6126	65.8433	58.0069	55.6246	76.8831	63.8464	73.2842	80.3357	76.366	59.1626	73.2395	72.4957	71.1689	76.5218	67.5523	65.4952	71.3852	68.0249	63.2969	68.491	66.0349	69.9705	52.2839	69.8699	63.9538	67.8258	77.7158	70.056	72.1923	72.2595	65.0966
	66.5	64.9835	69.4168	64.3349	64.0549	62.1054	59.6628	44.2428	46.2574	37.2798	26.799	68.1453	65.8201	64.9256	69.9091	63.9285	59.1451	55.1913	78.6126	65.8433	58.0069	55.6246	76.8831	63.8464	73.2842	80.3357	76.366	59.1626	73.2395	72.4957	71.1689	76.5218	67.5523	65.4952	71.3852	68.0249	63.2969	68.491	66.0349	69.9705	52.2839	69.8699	63.9538	67.8258	77.7158	70.056	72.1923	72.2595	65.0966
	67	64.9835	69.4168	64.3349	64.0549	62.1054	59.6628	44.2428	46.2574	37.2798	26.799	68.1453	65.8201	64.9256	69.9091	63.9285	59.1451	55.1913	78.6126	65.8433	58.0069	55.6246	76.8831	63.8464	73.2842	80.3357	76.366	59.1626	73.2395	72.4957	71.1689	76.5218	67.5523	65.4952	71.3852	68.0249	63.2969	68.491	66.0349	69.9705	52.2839	69.8699	63.9538	67.8258	77.7158	70.056	72.1923	72.2595	65.0966
	67.5	64.614	68.9625	63.9058	63.6874	61.8093	59.4956	43.8399	45.6767	36.8297	26.5114	67.6541	65.2755	64.4954	69.5809	63.5912	58.7309	54.6708	78.2958	65.3734	57.4523	55.0997	76.2555	63.1925	72.4808	79.9124	76.0488	58.9475	72.9049	72.1719	70.6534	76.1711	67.0296	64.9802	70.8235	67.3765	62.6433	68.1851	65.6294	69.7143	51.8853	69.6684	63.5439	67.2801	77.2133	69.5236	71.6465	71.7023	64.433
	68	67.0605	71.9139	66.7134	66.0613	63.7471	60.6567	46.4977	49.4781	39.7882	28.4543	70.8784	68.8313	67.3448	71.653	65.8824	61.3807	58.0405	80.3696	68.4374	60.9579	58.4077	80.3144	67.3538	77.6764	82.7423	78.1681	60.4097	75.1359	74.3801	74.0197	78.4435	70.3541	68.2038	74.4547	71.5436	66.7209	70.2756	68.3009	71.4468	54.5012	71.0186	66.2078	70.7154	80.4398	72.8976	75.162	75.274	68.6384
	68.5	70.599	76.6424	71.0589	69.9975	66.695	61.9415	50.4614	55.3185	44.2214	30.9161	75.8702	74.3506	71.4598	75.5206	68.7244	65.9104	63.5332	83.6025	73.2586	67.2038	64.4374	86.931	74.6599	86.0553	86.6739	81.0662	62.2362	78.2721	76.9971	79.2451	82.0527	76.0744	74.2329	80.3621	78.4268	74.4743	72.8591	72.3461	73.693	58.4825	72.9655	70.498	76.9855	85.9067	78.8746	80.8783	81.33	76.0906
	69	71.3843	78.2105	72.226	71.192	67.8276	61.5244	51.1778	57.0459	45.5963	31.4382	76.5723	76.2323	72.4109	76.7966	68.975	67.9847	65.3273	84.2723	74.6346	71.0943	67.91	89.452	78.1284	89.8693	86.9171	81.568	62.2259	78.5686	77.3634	80.8714	83.7836	79.6201	78.0074	82.7187	82.0014	79.2441	72.3881	72.8777	73.7198	59.5037	72.4189	71.7144	80.7154	88.0974	82.338	84.1296	83.99	80.2922
	69.5	71.3482	78.0214	72.1824	71.1025	68.1605	61.1168	50.9086	57.2419	45.5324	31.5423	75.5687	76.5509	72.1668	76.6671	68.995	68.9094	65.8441	83.8497	75.0433	73.5094	69.2845	90.0074	79.4842	91.7259	86.1634	81.9781	61.7111	78.625	78.1146	81.7593	84.8121	82.4534	79.6949	83.8848	84.3959	82.0081	71.2319	72.2152	73.0426	59.7273	71.3141	71.2983	82.661	88.3624	83.8629	85.8693	85.3621	82.5948
	70	70.9491	77.4248	72.2967	70.4843	68.2615	60.8155	50.3881	56.6046	44.8077	31.3607	74.9365	76.2032	71.3483	76.6894	68.7453	69.3688	66.5207	83.169	75.4164	74.6091	69.903	89.8309	80.0657	92.0667	86.6761	83.6621	62.3649	79.7591	80.0341	83.3685	85.7554	84.571	81.2595	85.7268	86.4724	84.3314	70.3783	71.3299	72.4317	59.8105	70.6761	71.0614	83.2859	87.7821	83.7782	85.8021	85.6772	83.8664
	70.5	70.1317	77.4371	72.127	70.342	68.7431	60.4505	49.8324	55.806	44.2609	30.8257	74.2994	75.8742	70.55	76.8457	68.1385	69.9625	67.6208	82.8235	75.4188	75.3689	70.6353	89.4602	80.3989	91.5364	90.6053	88.4876	65.9926	84.5616	85.806	88.5722	89.669	89.1418	87.0113	90.6494	91.4332	89.3551	69.4974	70.6386	72.1607	58.8737	69.8155	71.0434	83.6897	87.0684	83.747	85.3624	85.306	84.031
	71	69.2944	77.3518	71.5526	69.8925	68.7105	60.1615	49.6258	55.2355	44.0683	30.0195	73.7307	75.55	70.2108	76.3336	67.6073	70.0009	68.076	82.6588	75.4471	75.8832	70.9968	88.9771	80.5638	90.9811	103.761	102.34	77.1196	101.238	103.606	105.502	103.415	103.99	102.445	105.915	107.484	104.923	68.2173	69.8231	71.3973	57.9085	68.7341	70.1587	83.1491	86.4248	83.7553	85.2684	85.7773	83.2063
	71.5	69.1661	76.5181	71.2995	69.1384	67.8842	59.7524	49.1095	54.4158	43.8612	28.9879	73.7179	75.3667	69.9035	75.9058	67.4022	69.7851	68.0047	82.641	75.7906	75.4965	70.292	88.6078	80.7568	90.6564	137.56	136.035	104.214	140.413	143.82	144.384	136.45	138.881	137.419	143.734	145.227	142.035	66.9565	69.013	70.3602	57.4749	68.1987	69.3248	81.7351	85.7809	83.0254	84.2355	86.2589	82.3454
	72	68.7657	75.9938	70.7053	68.8042	67.522	59.1802	48.5624	53.3965	43.718	28.3443	73.5277	75.0272	69.6467	76.1013	67.1834	69.544	67.6559	82.9231	75.5832	74.3121	69.6077	88.0981	80.585	89.8667	201.476	198.396	155.39	209.62	214.206	214.442	199.66	204.148	203.1	214.668	214.084	210.178	66.1559	68.4425	69.7932	57.056	67.9315	68.9246	80.5454	85.4218	82.5449	82.6871	85.6515	81.6641
	72.5	68.0131	75.6155	69.3554	68.3271	66.8657	58.5817	48.3318	52.5874	43.5371	28.2801	72.853	74.5143	69.9232	75.7359	67.1534	68.8799	66.6187	82.4705	75.1268	73.3623	69.2189	87.3324	80.1268	88.5111	297.066	291.679	233.372	309.999	315.86	317.416	298.316	304.914	302.552	320.175	317.047	311.61	65.1873	67.5777	69.1742	56.3742	67.3774	68.2393	79.4476	84.8526	82.1653	81.9259	85.0089	80.3946
	73	67.8079	74.4604	68.1973	67.4507	65.7013	58.3122	48.438	51.719	43.0707	28.1017	72.2402	73.9405	70.1563	74.8156	67.023	68.8165	65.0745	81.7206	74.861	72.5324	68.1106	86.6268	79.4122	87.1825	414.772	406.783	328.11	427.866	434.86	438.586	423.422	430.477	423.282	447.58	441.455	433.445	64.3964	66.7754	68.0198	56.1958	67.2422	67.7638	78.2683	84.1402	81.2509	81.0548	84.5581	78.9244
	73.5	67.7948	72.9527	67.299	66.7676	65.3941	57.9435	48.3135	50.9996	42.9358	28.5623	71.1615	73.3492	69.9933	74.0374	66.8458	69.2026	63.7659	81.1723	74.3682	71.0724	67.0295	85.9823	78.0317	85.9757	528.204	518.939	418.438	533.997	541.511	549.305	549.023	553.087	539.398	569	558.954	547.604	64.1894	66.2072	67.13	55.9426	67.0498	67.3377	77.9275	83.7632	80.4631	79.901	82.8119	78.1716
	74	67.0685	72.3989	65.9881	66.2268	65.4203	57.2355	48.2704	50.787	42.9343	29.3247	69.6558	72.2935	69.9676	73.3214	66.5012	69.2418	63.1874	80.1825	73.8095	69.9415	67.1948	85.6537	77.016	83.772	604.126	594.935	479.355	598.3	605.618	619.439	642.152	640.374	619.694	649.831	636.796	621.693	63.906	65.2986	66.7743	55.2479	66.458	66.6806	77.7668	82.9198	80.0443	79.2908	81.0867	77.3647
	74.5	66.3205	72.3676	65.3975	65.1277	64.5942	56.6404	48.3075	51.0061	42.7901	29.0597	68.891	71.0486	69.9155	72.343	66.1445	69.5102	62.2659	79.0138	73.1166	69.8596	67.3594	85.3969	76.7219	81.4052	618.269	610.321	490.508	599.522	605.582	624.818	674.156	665.2	637.58	663.275	649.26	631.495	63.4102	64.0318	66.2152	54.8352	65.6742	66.1459	76.8073	81.8464	79.4536	79.1355	80.3166	76.4206
	75	65.8276	72.0943	65.7457	64.4844	64.0083	56.2008	48.0283	50.9079	42.4581	28.1591	68.5091	69.9953	69.579	72.0914	65.8235	70.0325	61.2515	78.745	72.6014	69.8947	66.639	84.8407	75.553	79.8706	563.004	557.55	443.975	532.748	536.689	558.739	630.775	614.462	583.181	601.291	588.208	569.731	62.943	63.5196	65.7721	54.5037	64.7731	65.5534	76.2	81.3771	79.0924	78.7578	79.5499	76.0459
	75.5	64.598	71.7654	65.6674	64.3584	63.888	55.4878	47.4888	50.8046	42.1675	27.633	67.8332	68.913	69.2324	72.2144	65.4801	69.5575	60.8215	78.6434	72.1896	69.5217	66.9384	84.1529	74.7186	78.4311	452.319	449.677	354.005	416.976	419.187	440.929	522.464	501.709	472.006	481.429	470.896	453.934	62.033	62.9859	65.2754	54.0264	63.9784	64.3489	75.7343	80.7728	78.9662	78.6583	78.6142	75.9023
	76	63.2584	71.5115	65.1255	64.0353	63.0416	54.7733	46.9741	50.9603	41.4639	26.8144	67.8833	68.2179	68.562	72.1809	65.0719	68.6301	60.3163	78.1632	71.6889	69.7407	66.9218	83.1621	74.644	77.4743	319.371	318.351	248.199	286.854	287.638	305.915	381.941	361.906	336.891	338.941	331.452	317.994	61.1792	61.9138	64.5265	53.3689	63.3755	63.4691	74.6906	79.7686	78.6744	78.3926	78.2473	75.3218
	76.5	62.7677	70.9544	64.6551	63.5189	62.0181	54.7413	46.5538	50.8376	41.053	25.8312	68.2009	67.5839	67.4345	72.2785	64.6494	67.7773	59.1393	77.7213	71.0222	70.1783	65.4953	81.9117	73.6594	78.9036	196.725	196.756	151.333	171.212	171.024	184.049	245.058	228.585	210.192	207.608	203.251	193.703	60.7344	61.4567	63.9425	53.1174	62.7226	63.247	74.0448	79.7143	78.3339	77.9574	77.9553	74.9355
	77	62.2209	70.4327	63.8639	63.358	61.7861	54.5457	45.8693	50.1787	40.9338	25.786	68.1094	67.6004	66.5899	72.3618	64.4639	66.8173	59.435	77.4981	71.0319	70.01	65.5875	81.0221	72.3535	82.3883	103.455	104.286	78.6703	86.3735	85.6327	93.5297	135.327	123.544	112.627	108.05	106.447	100.757	59.9456	61.5297	63.6498	52.8448	62.4711	62.6855	74.2448	79.9571	77.7603	77.2882	77.5155	74.9191
	77.5	61.9614	71.0572	63.1491	62.9557	61.7884	53.705	45.2636	49.911	40.8982	26.0499	68.3349	68.3494	66.3308	71.8223	64.5596	65.9324	61.4395	77.7902	71.7423	69.6906	68.4064	81.1013	71.9474	86.4275	46.1494	46.4412	35.3889	36.6425	35.8902	39.6722	63.3997	56.99	51.482	47.0661	46.838	43.9737	59.7156	61.033	63.1279	52.6986	62.4846	62.1664	74.115	79.4507	77.1433	76.6474	77.0323	74.5309
	78	63.7156	72.468	63.6897	62.2162	62.2783	53.0796	44.8076	49.9788	41.3064	26.0964	69.2394	69.1221	66.127	71.574	65.3178	65.7651	63.5143	78.5904	72.9085	70.047	71.5614	82.2151	71.2485	90.9825	19.401	18.812	15.952	14.315	13.5113	15.1258	26.7699	24.3849	21.7404	18.2388	18.4002	16.6527	60.7482	61.052	62.8352	53.0591	62.339	62.6591	74.1201	79.7439	77.1753	76.5993	77.1355	74.3638
	78.5	66.3071	74.3236	65.5406	62.0594	63.9428	53.3502	44.5173	49.6245	42.1003	25.7458	70.2408	69.8788	66.5266	71.9363	66.3282	66.5577	66.273	79.8001	74.9829	70.6903	75.9647	84.4268	70.9261	95.5291	9.80408	8.60612	9.42918	6.50401	5.59819	6.5828	12.5619	11.4728	10.673	7.59994	8.55839	6.95949	61.5876	61.8775	63.5831	53.6766	62.7679	63.3385	74.5978	81.0605	78.0571	77.7859	78.5536	74.879
	79	68.6127	76.9058	67.7619	62.8188	65.8135	53.2137	44.3998	49.8344	42.5421	25.5422	71.4101	71.4943	67.3405	72.2569	67.6354	67.7958	70.0292	81.6757	77.9028	71.3849	82.5079	86.6508	72.2126	98.7996	6.46648	4.57599	7.47947	3.93832	3.16205	3.47062	7.39518	6.77093	6.87539	4.13426	5.27514	4.07953	62.4585	62.234	64.5403	54.0482	63.9836	63.5408	75.2074	82.1546	79.5163	79.389	80.458	75.6984
	79.5	70.4044	78.8877	69.8663	63.6073	67.7347	53.2716	44.68	50.725	42.516	25.183	72.4977	72.2703	67.8166	72.4584	68.331	68.6389	72.9138	83.047	80.2539	72.188	87.2471	88.1461	73.7463	99.9357	5.49295	2.71758	6.89797	2.73318	2.78684	2.14217	5.5228	5.64832	5.47884	3.1987	3.75315	2.37478	64.1751	62.4362	65.232	54.1378	65.1178	64.3614	75.641	83.61	81.7454	81.2598	82.3308	76.8259
	80	70.7903	79.0752	71.325	64.5265	69.3288	54.5696	44.9764	51.3137	42.8387	24.5313	72.7461	71.2682	67.5795	72.4909	67.9499	68.9705	73.8818	82.7565	81.4311	72.8722	88.3761	88.6275	75.9812	99.4852	5.2513	2.22666	7.23285	2.41212	2.69706	1.99145	5.20873	5.27763	5.20544	3.22296	3.4927	2.21278	65.3362	63.5145	66.5657	53.9858	66.4948	65.7116	76.2243	85.8194	83.9769	83.5814	84.7805	77.7803
	80.5	69.7165	78.7974	71.149	66.1731	69.7064	55.7192	45.4209	51.7549	42.514	24.6348	72.7215	71.2521	67.1324	72.5351	67.0127	68.8343	74.1106	81.6398	82.0299	73.1001	88.342	87.8028	79.1885	97.9525	4.59956	1.98103	7.23423	2.59516	2.7765	2.09604	4.83417	4.72723	4.70731	2.94397	3.70512	3.08726	65.6922	64.3293	68.6153	53.5399	68.1047	66.6778	76.5038	87.4619	85.4829	85.1715	86.1649	77.8208
	81	68.5005	79.446	70.3267	68.1839	69.547	56.4347	46.1263	52.6339	42.2305	25.9183	73.525	71.3906	66.6901	72.2648	65.5375	68.0572	74.0064	80.2253	81.5827	72.491	86.6701	85.7273	81.3209	95.7972	3.94869	1.71256	6.87923	1.87899	2.89179	1.47452	3.79867	4.23522	3.74832	2.1462	3.09442	2.9891	65.4009	64.8313	70.0038	53.8983	68.5908	67.2582	76.5553	88.1052	86.1165	85.1818	85.2912	77.7757
	81.5	70.6356	82.5942	72.2321	72.5844	72.0473	59.613	47.9436	54.4215	44.5048	29.0319	79.1266	74.2133	66.4549	71.7873	63.8775	66.8773	73.836	78.5715	79.6555	71.1974	82.3629	83.1878	82.2891	93.6763	4.16949	1.36376	6.2486	0.716205	1.67564	0.732556	3.07827	3.81983	2.89275	1.3382	2.14522	2.42474	64.361	65.7537	70.4463	55.1657	68.7373	68.3033	77.1612	89.0003	86.3826	84.7268	84.7284	78.2338
	82	85.38	95.7812	84.3513	88.0042	83.2181	71.0006	56.0681	63.275	55.1054	39.7593	100.335	93.9239	66.0347	71.8598	63.1039	64.8291	74.5076	76.678	77.5178	69.8357	78.8313	81.4152	83.6948	92.3892	3.53254	0.735612	5.02404	0.142115	0.142965	0.250313	2.76106	3.05273	2.12934	0.771871	1.93017	2.08078	63.8313	66.4867	71.4829	57.4219	69.797	69.7018	78.919	90.3844	87.3153	85.4835	85.1826	79.0374
	82.5	128.559	139.671	123.92	130.095	119.096	104.304	83.4119	93.0373	85.125	63.7416	155.464	149.2	63.9578	71.0926	61.9447	62.7139	76.4436	75.5153	75.7546	68.9219	77.5067	80.0581	84.5732	91.9984	2.02977	0.0714123	3.62965	-0.47318	-0.354085	-0.634048	2.00918	2.49823	1.34475	-0.0621707	1.4934	1.21068	64.285	66.7757	72.8316	60.9893	71.6032	71.4988	81.887	92.6917	89.7553	86.7931	86.3111	81.9578
	83	201.027	216.936	193.833	196.917	185.339	164.051	132.633	147.702	134.435	93.6026	239.903	231.648	61.301	69.1313	60.2549	61.4801	79.0573	75.6478	74.1382	68.2887	76.3531	79.4266	84.5451	92.1911	1.0805	-0.763703	2.80045	-1.46935	-1.06616	-1.50294	1.35157	2.47636	1.13517	-0.331751	0.541982	0.0476372	65.1641	67.6031	74.0741	65.4019	74.1963	74.1203	86.6194	96.6989	93.688	89.2642	90.2093	87.2728
	83.5	283.332	302.964	274.079	269.826	263.599	236.185	192.978	214.393	189.584	121.914	328.755	319.937	58.5718	67.5955	59.292	60.6421	82.1039	76.9485	73.1911	68.6488	76.3287	80.2797	85.3508	92.5852	0.143836	-1.36887	2.06863	-1.16522	-1.93655	-0.929042	1.51759	2.57174	1.39926	0.54669	0.0908224	-0.567279	68.3246	69.2454	76.2806	69.3146	78.5934	78.2521	92.5762	101.88	98.9074	93.7105	96.6447	93.1085
	84	357.29	380.796	348.189	335.88	336.266	306.131	253.659	279.523	240.137	145.832	405.6	399.405	55.9547	66.9003	58.025	60.5985	84.0164	79.7587	73.8797	70.2805	78.4959	83.0716	86.6976	92.5559	-1.17451	-0.994632	2.2349	0.0434324	-1.24972	0.435262	1.9189	2.93085	1.80394	1.37283	0.622457	-0.555501	73.479	71.8294	80.235	72.291	83.5535	82.7818	97.9552	107.26	104.68	99.1432	102.652	98.4236
	84.5	406.193	435.706	399.596	377.926	391.076	357.677	299.743	328.232	273.25	153.316	448.787	443.596	55.0455	66.6352	56.5642	63.7771	84.1648	86.3017	76.1449	72.8746	80.3437	87.1922	87.4281	91.5562	-1.0061	-0.340081	3.20111	0.872872	-0.476828	1.35467	2.05247	2.97667	2.19848	1.70785	0.896864	0.166187	77.5303	75.4936	84.3046	75.0055	87.2016	86.9417	102.505	111.978	109.135	103.563	107.707	102.63
	85	399.365	427.972	394.491	364.58	396.511	361.562	305.869	334.355	265.627	133.722	422.001	416.531	58.3892	69.6135	57.8795	68.631	84.0013	95.471	78.7808	75.3179	81.4221	91.9608	88.612	90.1106	0.36175	0.108572	3.67865	1.2538	-0.392036	2.38413	2.33615	3.02474	2.69994	2.29217	1.22089	0.98964	80.5148	79.2395	87.8408	76.8727	90.024	90.3469	105.752	115.233	111.765	106.674	111.566	105.213
	85.5	331.243	350.856	327.675	298.584	339.733	310.991	266.548	288.995	218.278	99.6971	333.402	329.761	63.9494	74.4645	60.7735	72.5377	83.5553	103.81	81.3868	77.5249	82.6311	95.9239	90.2309	88.9207	1.30377	1.05121	4.14361	2.15871	0.464039	3.00132	2.51571	2.88299	3.17583	2.73188	1.96493	1.58269	83.4119	82.8169	91.2205	78.1575	92.5898	93.2049	107.616	117.259	113.651	109.354	113.986	106.99
	86	238.956	250.298	236.929	216.453	255.586	232.629	202.393	216.896	156.742	65.6923	229.78	227.971	69.0054	77.6718	63.1281	76.4012	81.8416	109.573	83.3974	78.8471	82.5081	98.315	91.2519	88.9414	2.25619	1.83578	4.79713	2.50892	1.36097	2.61293	2.68506	2.69621	3.36796	2.19393	2.77393	2.2309	86.2541	87.145	95.3036	82.1017	96.3572	97.6161	110.775	120.865	117.135	113.798	118.034	110.423
	86.5	150.007	153.517	147.637	136.838	172.235	149.516	132.303	141.696	95.9269	34.0542	132.755	131.238	73.2167	79.0861	65.8304	80.2675	80.7268	110.908	84.2422	78.8604	80.7465	98.9859	92.3122	90.8269	3.04481	1.86967	4.69792	1.79869	1.7645	2.07428	2.67843	2.47904	3.22642	1.54796	2.88392	2.68631	92.4619	95.0058	104.122	93.0914	105.66	107.259	119.842	130.554	126.822	124.156	129.289	120.106
	87	73.807	69.6225	70.3544	70.4057	94.8311	76.4161	70.0299	74.8487	44.4399	11.4052	53.9259	53.2989	75.3922	78.9138	67.9473	82.8324	86.1564	106.605	83.42	77.463	78.537	102.663	98.5211	99.4081	3.0593	1.78686	4.19747	1.2268	2.44807	1.76744	2.34895	2.24464	3.10023	1.20721	2.70918	2.32911	106.981	110.223	122.001	112.384	124.997	125.745	138.276	151.251	147.857	143.646	151.937	140.277
	87.5	25.2477	18.528	22.3705	32.1187	39.671	28.0469	28.3003	29.2986	14.2004	2.90843	11.6686	12.0476	81.2944	83.4594	74.7046	94.411	102.617	103.92	85.4615	80.7356	83.8223	124.263	120.68	128.646	2.62708	1.91728	4.02826	1.2962	2.91279	1.57272	2.38004	2.05178	3.08105	1.10981	2.88612	1.93754	130.325	134.32	150.138	139.138	153.765	154.045	168.141	184.582	181.227	173.521	186.331	171.055
	88	8.41629	3.60304	6.71144	20.1391	17.1537	7.16706	10.0906	10.1541	4.85641	1.98775	1.70085	2.65176	113.881	117.831	108.666	130.559	136.917	131.699	115.76	114.208	118.304	177.085	171.718	188.488	2.5826	1.93564	3.61564	1.06492	2.75818	1.85197	2.97795	2.14823	2.95042	1.10306	2.69942	2.05206	159.009	163.718	185.108	168.837	187.393	187.822	206.181	225.864	221.287	208.639	226.507	207.71
	88.5	5.7054	2.35261	4.15769	16.9369	9.80888	1.73314	5.35116	5.27759	3.39589	1.67532	1.51073	1.86465	169.051	178.23	165.386	180.288	182.145	187.96	176.121	177.158	174.456	246.085	239.425	260.409	2.78108	2.00883	3.42746	0.764799	2.90229	1.84486	2.9604	2.17064	2.83325	1.74317	2.22682	1.86341	186.199	191.424	218.813	192.564	217.206	217.001	242.698	264.697	257.801	242.532	262.016	241.137
	89	4.68348	2.38642	3.12366	14.6419	4.15849	1.45003	4.55277	3.58223	3.36945	1.52836	2.01005	1.75343	223.786	238.41	221.461	227.405	225.674	247.144	239.683	243.045	229.079	312.37	303.823	327.186	3.07583	2.38701	3.66749	1.32744	2.73401	1.53061	2.72636	2.12735	2.71961	2.43224	2.27674	1.27703	201.936	208.117	239.425	200.896	232.754	232.028	265.858	288.107	278.536	265.688	280.395	259.599
	89.5	3.79308	2.44842	2.76717	11.1884	1.48258	1.04636	3.80774	2.63509	3.22975	1.03522	2.00531	1.92635	276.83	296.333	275.057	270.632	256.693	305.801	300.105	306.111	281.709	366.559	353.993	382.178	3.44848	2.74356	3.70768	1.69518	2.34318	1.5633	3.01893	2.77079	2.48111	2.64258	2.34514	1.44017	198.773	205.742	237.773	188.776	226.063	225.414	266.264	285.445	273.329	266.772	272.098	254.363
	90	3.53645	2.40294	2.5763	7.48826	1.62464	0.774411	3.36857	1.87646	2.8324	0.635078	1.8025	2.02666	314.764	337.916	313.239	291.002	262.527	351.362	350.686	356.093	316.438	382.556	366.973	394.889	3.30634	2.91831	3.98716	1.57021	2.40769	1.19157	3.04547	3.13414	1.89433	2.74095	1.79139	1.93447	175.412	182.031	211.715	158.145	196.478	195.515	239.886	253.635	239.77	243.554	236.142	223.34
	90.5	3.72725	2.35447	2.25698	5.18243	1.73715	1.1475	2.70783	1.40427	2.37019	0.974116	1.73752	1.79189	293.26	315.361	292.68	260.452	230.194	332.358	341.345	342.776	289.752	336.673	318.65	342.251	2.84252	2.85637	4.55856	1.69675	2.15312	0.686361	2.58312	2.91642	1.36084	2.58094	1.61148	1.88193	137.021	142.758	167.2	117.266	151.346	150.133	192.003	199.921	186.917	203.815	182.281	173.652
	91	3.63536	1.98485	2.1681	3.54208	1.7171	1.34883	1.99175	1.21934	2.24591	1.35875	1.24102	2.16926	224.88	241.219	224.489	199.025	174.565	256.481	269.853	268.903	219.166	257.631	234.341	258.734	2.61471	2.69313	4.43671	1.8086	1.59976	1.19312	2.06785	2.70143	1.24141	2.08665	1.6101	1.8236	94.1518	98.6402	116.167	76.2259	102.701	101.551	135.664	138.755	128.812	153.268	124.016	118.982
	91.5	3.39568	1.37004	2.20808	2.03974	2.1329	1.04645	1.73583	1.00682	1.85242	1.50911	0.446847	2.51229	156.079	167.037	154.841	137.938	118.832	177.767	190.003	187.98	150.743	181.204	152.035	177.755	2.01855	2.07358	3.66221	1.6248	1.78649	1.71138	1.9083	2.67642	1.40141	1.82367	1.22805	2.40793	56.4624	59.246	70.1539	42.7345	60.3115	59.5936	83.4646	83.8673	77.0013	100.01	72.7329	70.8916
	92	3.22531	0.93044	2.17704	1.48475	2.43851	0.870302	1.6873	0.843403	1.76389	1.77486	0.545725	2.45353	89.4552	96.0584	88.398	78.9074	68.1742	102.626	114.382	111.042	85.1192	110.346	78.8905	99.258	1.14279	1.68943	3.50576	1.94578	1.79207	1.82811	1.69988	2.34766	1.51201	1.71939	1.25728	2.33823	28.8653	30.1678	35.7974	20.3772	29.6453	29.8508	43.4473	42.869	39.1057	57.6509	36.12	35.4516
	92.5	2.94034	0.847745	2.13204	1.82802	2.28775	0.941066	1.62476	1.05194	2.06667	1.76704	0.738428	2.57976	31.4626	34.4539	31.2507	31.7069	30.4594	36.2018	45.4242	42.1045	29.5868	55.8088	26.2558	40.4748	1.511	1.49569	3.23406	2.3449	1.42018	2.43503	1.47248	2.03887	1.86623	1.49124	1.63508	1.81421	12.7225	13.3423	15.1302	8.51872	12.4931	13.0532	18.8499	18.222	17.3178	29.5584	15.4681	15.0047
	93	2.50694	0.422658	1.85843	1.74983	1.86032	0.936511	1.69811	0.929936	1.81467	1.18851	1.02818	2.83108	4.91134	6.03468	4.48713	10.9898	12.182	4.11861	8.14542	6.42919	6.62463	29.7697	5.58228	16.4451	1.729	0.83137	2.3716	2.4838	1.71176	2.74352	1.5161	2.23752	2.14097	1.57566	1.79183	1.89054	5.52345	6.3729	5.78026	3.76392	5.2952	6.05567	7.44286	7.5857	7.33779	12.048	6.1388	6.7136
	93.5	1.75783	1.25372	2.0855	1.64445	1.84994	0.741751	1.83318	0.614364	1.53327	0.795156	1.16299	2.76748	3.24153	4.37211	3.34905	6.51471	6.61125	1.03525	3.37385	1.3372	6.05273	20.4022	4.17796	9.76166	2.56042	0.114316	2.14557	2.59985	1.89305	2.37683	2.59936	2.43517	2.42777	1.98615	1.924	1.92935	2.39407	3.88366	3.01161	2.00209	3.60278	3.65728	3.73176	4.43346	3.03213	3.87245	2.84598	3.8644
	94	1.33612	1.85345	2.28143	1.91426	1.83951	0.735654	1.95267	0.707449	1.67134	0.612396	1.40594	2.61798	2.65855	4.27535	4.00189	4.32011	3.18205	0.899376	4.03094	1.36586	5.73137	13.2361	3.98452	4.3393	3.55341	-0.0111699	2.27577	2.73927	1.68175	2.36684	2.96134	2.38575	2.52031	2.0501	2.07351	1.77707	1.28621	3.39651	2.01619	1.26649	3.25543	2.82013	2.94244	3.39164	1.80435	2.27498	2.22631	3.09331
	94.5	0.472052	4.45491	3.39758	2.296	2.58247	0.631987	2.33964	0.404919	1.86245	0.607601	0.831139	2.8571	2.95172	4.22034	5.59263	1.86199	0.644109	-1.29765	4.63937	-0.813248	4.37719	5.47139	3.37668	1.83882	6.78516	-0.854262	2.59357	2.56309	1.55068	2.2354	4.88971	2.3351	3.47888	3.06723	2.1972	1.76112	-0.0418524	2.82938	3.0876	0.85683	5.22109	1.84947	3.64923	3.99924	0.47801	3.18467	2.31664	2.91119
	95	-0.1531	3.33553	2.10962	1.10677	1.70938	0.176256	1.20505	0.0482578	0.821834	0.346361	-0.0851035	1.29419	1.5658	1.96075	3.22688	-0.169524	-0.609439	-1.76598	2.26068	-1.57238	1.12617	0.00106684	1.1315	0.506275	4.463	-0.844302	1.30291	1.003	0.646079	0.796923	3.16349	0.970846	2.03155	1.88641	0.96885	0.839878	-0.622398	0.826413	2.05593	0.261956	3.23975	0.374337	1.92703	2.13737	-0.402794	1.89315	1.07623	1.13575
[truncated: 48 more columns]

## Sheet: Run Information
File Name	admin_2025-02-26 13-42-27_BR011103.pcrd
Created By User	admin
Notes
ID
Run Started	02/26/2025 05:52:32 UTC
Run Ended	02/26/2025 07:12:54 UTC
Sample Vol	20
Lid Temp	105
Protocol File Name	YEASEN reagent Kit. prcl
Plate Setup File Name	2.pltd
Base Serial Number	BR011103
Optical Head Serial Number	788BR10790
CFX Maestro Version	5.2.008.0222.
