# Supplementary material for: Exploration of prognostic genes associated with lymphangiogenesis in breast cancer based on transcriptomics and experimental verification
Source: PeerJ. 2025 Aug 27;13:e19890. doi: 10.7717/peerj.19890 (PMC12398285; doi:10.7717/peerj.19890)
Supplement: Supplemental Information 11 — ΔΔCt values from triplicate qPCR assays. Cell lines: MCF-10A (normal), MCF-7, ZR-75-1,SK-BR-3 (cancer). Targets: CCL19, CD24, CEBPD, ZIC2. Reference: GAPDH. Data columns: [Sample, Ct, ΔCt, ΔΔCt, FoldChange(2−ΔΔCt)]. [file peerj-13-19890-s011.zip › Supplemental Data S4/3.Second panel/admin_2025-02-26 13-42-27_BR011103 - Melt Curve Peak Results.xlsx]

## Sheet: 0
	Well	Fluor	Target	Content	Sample	Melt Temperature	Peak Height	Begin Temperature	End Temperature	Well Note
	A01	SYBR		Unkn		84.5	406.193	81	90
	A02	SYBR		Unkn		84.5	435.706	77	88.5
	A03	SYBR		Unkn		84.5	399.596	81	93
	A04	SYBR		Unkn		84.5	377.926	78.5	92
	A05	SYBR		Unkn		85	396.511	77.5	89.5
	A06	SYBR		Unkn		85	361.562	79.5	90
	A07	SYBR		Unkn		85	305.869	79	91.5
	A08	SYBR		Unkn		85	334.355	78.5	92
	A09	SYBR		Unkn		84.5	273.25	81	91.5
	A10	SYBR		Unkn		None	None	None	None
	A11	SYBR		Unkn		84.5	448.787	76	88
	A12	SYBR		Unkn		84.5	443.596	81	88.5
	B01	SYBR		Unkn		90	314.764	84.5	94
	B02	SYBR		Unkn		90	337.916	84.5	95
	B03	SYBR		Unkn		90	313.239	84.5	93.5
	B04	SYBR		Unkn		90	291.002	84	95
	B05	SYBR		Unkn		90	262.527	86.5	95
	B06	SYBR		Unkn		90	351.362	87.5	93.5
	B07	SYBR		Unkn		90	350.686	83.5	93.5
	B08	SYBR		Unkn		90	356.093	83	93.5
	B09	SYBR		Unkn		90	316.438	87	95
	B10	SYBR		Unkn		90	382.556	83	95
	B11	SYBR		Unkn		90	366.973	78.5	95
	B12	SYBR		Unkn		90	394.889	86	95
	C01	SYBR		Unkn		74.5	618.269	69.5	81
	C02	SYBR		Unkn		74.5	610.321	67.5	82.5
	C03	SYBR		Unkn		74.5	490.508	69.5	79.5
	C04	SYBR		Unkn		74.5	599.522	67.5	80
	C05	SYBR		Unkn		74.5	605.582	67.5	79.5
	C06	SYBR		Unkn		74.5	624.818	67.5	80
	C07	SYBR		Unkn		74.5	674.156	67.5	83
	C08	SYBR		Unkn		74.5	665.2	67.5	82.5
	C09	SYBR		Unkn		74.5	637.58	67.5	83
	C10	SYBR		Unkn		74.5	663.275	67.5	82.5
	C11	SYBR		Unkn		74.5	649.26	67.5	80
	C12	SYBR		Unkn		74.5	631.495	67.5	80
	D01	SYBR		Unkn		None	None	None	None
	D02	SYBR		Unkn		None	None	None	None
	D03	SYBR		Unkn		89	239.425	78	94
	D04	SYBR		Unkn		None	None	None	None
	D05	SYBR		Unkn		None	None	None	None
	D06	SYBR		Unkn		None	None	None	None
	D07	SYBR		Unkn		89.5	266.264	78	94
	D08	SYBR		Unkn		89	288.107	77.5	94
	D09	SYBR		Unkn		89	278.536	78	95
	D10	SYBR		Unkn		89.5	266.772	78	94
	D11	SYBR		Unkn		89	280.395	81.5	94
	D12	SYBR		Unkn		89	259.599	78	95
	E01	SYBR		Unkn		86	347.801	82	90.5
	E02	SYBR		Unkn		86	358.266	78	91
	E03	SYBR		Unkn		86	418.563	79	93
	E04	SYBR		Unkn		85.5	483.465	82	90
	E05	SYBR		Unkn		85.5	403.415	77.5	93
	E06	SYBR		Unkn		85.5	408.622	81.5	89.5
	E07	SYBR		Unkn		85.5	411.969	82	92
	E08	SYBR		Unkn		85.5	384.254	81.5	92
	E09	SYBR		Unkn		85.5	423.643	82	93
	E10	SYBR		Unkn		85.5	436.626	82	90
	E11	SYBR		Unkn		85.5	383.48	82	89.5
	E12	SYBR		Unkn		85.5	361.712	82	90
	F01	SYBR		Unkn		84.5	409.416	81	90.5
	F02	SYBR		Unkn		84.5	453.834	77.5	90
	F03	SYBR		Unkn		84.5	439.517	78	90
	F04	SYBR		Unkn		89	343.843	77.5	95
	F05	SYBR		Unkn		89	247.627	77.5	94
	F06	SYBR		Unkn		89.5	301.697	77.5	94
	F07	SYBR		Unkn		84.5	488.46	77.5	91
	F08	SYBR		Unkn		84.5	522.61	81	91
	F09	SYBR		Unkn		84.5	499.435	81	88.5
	F10	SYBR		Unkn		89	307.921	81.5	94
	F11	SYBR		Unkn		89	281.317	81.5	95
	F12	SYBR		Unkn		89	250.786	78	94
	G01	SYBR		Unkn		90	358.71	83.5	93.5
	G02	SYBR		Unkn		90	385.313	83.5	93.5
	G03	SYBR		Unkn		90	245.514	83.5	93.5
	G04	SYBR		Unkn		85.5	363.096	81.5	90
	G05	SYBR		Unkn		85.5	432.53	82	93
	G06	SYBR		Unkn		85.5	451.298	82	91.5
	G07	SYBR		Unkn		90	421.225	82	93
	G08	SYBR		Unkn		90	427.669	83.5	93.5
	G09	SYBR		Unkn		90	440.269	82.5	93.5
	G10	SYBR		Unkn		85.5	389.083	82	90.5
	G11	SYBR		Unkn		85.5	345.959	82	93
	G12	SYBR		Unkn		85.5	384.233	82	89.5
	H01	SYBR		Unkn		74.5	603.018	67.5	85
	H02	SYBR		Unkn		74.5	606.638	67.5	79.5
	H03	SYBR		Unkn		74.5	607.846	67.5	83
	H04	SYBR		Unkn		None	None	None	None
	H05	SYBR		Unkn		None	None	None	None
	H06	SYBR		Unkn		None	None	None	None
	H07	SYBR		Unkn		74.5	628.059	67.5	83.5
	H08	SYBR		Unkn		74.5	606.819	67.5	82.5
	H09	SYBR		Unkn		74.5	619.366	67.5	83
	H10	SYBR		Unkn		None	None	None	None
	H11	SYBR		Unkn		None	None	None	None
	H12	SYBR		Unkn		None	None	None	None

## Sheet: Run Information
File Name	admin_2025-02-26 13-42-27_BR011103.pcrd
Created By User	admin
Notes
ID
Run Started	02/26/2025 05:52:32 UTC
Run Ended	02/26/2025 07:12:54 UTC
Sample Vol	20
Lid Temp	105
Protocol File Name	YEASEN reagent Kit. prcl
Plate Setup File Name	2.pltd
Base Serial Number	BR011103
Optical Head Serial Number	788BR10790
CFX Maestro Version	5.2.008.0222.
