# Supplementary material for: Exploration of prognostic genes associated with lymphangiogenesis in breast cancer based on transcriptomics and experimental verification
Source: PeerJ. 2025 Aug 27;13:e19890. doi: 10.7717/peerj.19890 (PMC12398285; doi:10.7717/peerj.19890)
Supplement: Supplemental Information 11 — ΔΔCt values from triplicate qPCR assays. Cell lines: MCF-10A (normal), MCF-7, ZR-75-1,SK-BR-3 (cancer). Targets: CCL19, CD24, CEBPD, ZIC2. Reference: GAPDH. Data columns: [Sample, Ct, ΔCt, ΔΔCt, FoldChange(2−ΔΔCt)]. [file peerj-13-19890-s011.zip › Supplemental Data S4/3.Second panel/admin_2025-02-26 13-42-27_BR011103 - Melt Curve RFU Results.xlsx]

## Sheet: SYBR
	Temperature	A1	A2	A3	A4	A5	A6	A7	A8	A9	A10	A11	A12	B1	B2	B3	B4	B5	B6	B7	B8	B9	B10	B11	B12	C1	C2	C3	C4	C5	C6	C7	C8	C9	C10	C11	C12	D1	D2	D3	D4	D5	D6	D7	D8	D9	D10	D11	D12
	65	5124.01	5301.34	5076.36	5111.03	5111.98	4789.69	4442.3	4562.82	4248.68	3533.43	5241.53	5191.93	5071.93	5295.63	5103.82	5047.09	5017.89	5586.23	5434.45	5298.51	5407.64	5815.95	5528.08	5879.65	5422.39	5365.17	4867.1	5305.21	5311.57	5404.77	5647.93	5635.44	5441.53	5530.31	5474.18	5439.75	4763.54	4813.97	5025.03	4561.65	4971.28	4991.65	5407.71	5616.12	5481.39	5517.15	5507.16	5364.99
	65.5	5091.52	5266.64	5044.19	5079.01	5080.93	4759.85	4420.18	4539.69	4230.04	3520.03	5207.46	5159.02	5039.47	5260.67	5071.85	5017.51	4990.3	5546.93	5401.53	5269.5	5379.83	5777.51	5496.15	5843	5382.22	5326.99	4837.52	5268.59	5275.32	5369.18	5609.67	5601.67	5408.78	5494.62	5440.17	5408.1	4729.3	4780.96	4990.05	4535.5	4936.35	4959.67	5373.8	5577.26	5446.36	5481.05	5471.03	5332.44
	66	5059.03	5231.93	5012.02	5046.98	5049.88	4730.02	4398.06	4516.57	4211.4	3506.63	5173.38	5126.11	5007.01	5225.72	5039.89	4987.94	4962.7	5507.62	5368.61	5240.5	5352.02	5739.06	5464.23	5806.36	5342.05	5288.81	4807.94	5231.97	5239.07	5333.6	5571.41	5567.89	5376.03	5458.93	5406.16	5376.45	4695.05	4747.94	4955.06	4509.36	4901.41	4927.7	5339.89	5538.4	5411.33	5444.95	5434.9	5299.89
	66.5	5026.53	5197.22	4979.86	5014.95	5018.82	4700.19	4375.94	4493.44	4192.76	3493.23	5139.31	5093.2	4974.54	5190.77	5007.93	4958.37	4935.11	5468.31	5335.69	5211.5	5324.2	5700.62	5432.31	5769.72	5301.89	5250.63	4778.35	5195.35	5202.83	5298.01	5533.15	5534.12	5343.29	5423.24	5372.15	5344.8	4660.8	4714.92	4920.08	4483.22	4866.48	4895.72	5305.98	5499.55	5376.31	5408.86	5398.77	5267.35
	67	4994.04	5162.51	4947.69	4982.93	4987.77	4670.36	4353.82	4470.31	4174.12	3479.83	5105.24	5060.29	4942.08	5155.81	4975.96	4928.79	4907.51	5429.01	5302.77	5182.49	5296.39	5662.18	5400.39	5733.08	5261.72	5212.44	4748.77	5158.73	5166.58	5262.43	5494.89	5500.34	5310.54	5387.54	5338.14	5313.15	4626.56	4681.9	4885.09	4457.08	4831.54	4863.74	5272.06	5460.69	5341.28	5372.76	5362.64	5234.8
	67.5	4961.55	5127.8	4915.52	4950.9	4956.72	4640.53	4331.69	4447.18	4155.48	3466.43	5071.17	5027.38	4909.62	5120.86	4944	4899.22	4879.92	5389.7	5269.84	5153.49	5268.58	5623.74	5368.46	5696.44	5221.55	5174.26	4719.19	5122.11	5130.33	5226.85	5456.63	5466.56	5277.79	5351.85	5304.12	5281.5	4592.31	4648.89	4850.11	4430.94	4796.61	4831.76	5238.15	5421.83	5306.25	5336.67	5326.51	5202.25
	68	4929.06	5093.09	4883.36	4918.87	4925.67	4610.7	4309.57	4424.05	4136.84	3453.03	5037.09	4994.47	4877.15	5085.9	4912.03	4869.65	4852.32	5350.39	5236.92	5124.48	5240.77	5585.3	5336.54	5659.79	5181.38	5136.08	4689.61	5085.49	5094.08	5191.26	5418.37	5432.79	5245.04	5316.16	5270.11	5249.86	4558.07	4615.87	4815.12	4404.8	4761.67	4799.79	5204.24	5382.97	5271.22	5300.57	5290.38	5169.7
	68.5	4894.35	5055.66	4848.61	4884.64	4892.84	4579.86	4285.03	4397.44	4115.5	3437.91	5000.07	4958.3	4842.11	5048.98	4878.04	4837.59	4821.6	5309.19	5201.18	5092.15	5209.8	5543.09	5300.69	5618.33	5138.67	5095.99	4658.74	5046.86	5055.89	5152.58	5378	5395.87	5209.21	5277.09	5232.21	5214.29	4521.99	4580.42	4778.6	4376.26	4725.53	4765.35	5167.05	5341.1	5233	5261.2	5250.91	5133.17
	69	4858.81	5016.85	4812.69	4849.22	4859.2	4548.97	4259.52	4369.25	4093.01	3422.36	4961.77	4920.58	4806.1	5010.7	4843.63	4804.04	4789.24	5267.12	5164.09	5057.56	5176.64	5498.88	5262.35	5574.3	5095.17	5055.3	4627.61	5007.56	5017.35	5112.45	5336.54	5356.96	5171.08	5236.23	5192.07	5175.73	4485.6	4543.97	4741.72	4346.68	4689.03	4729.68	5127.56	5297.48	5192.66	5219.99	5209.46	5094
	69.5	4823.12	4977.73	4776.59	4813.66	4825.14	4518.36	4234.04	4340.67	4070.15	3406.56	4923.78	4882.33	4769.91	4972.4	4809.15	4769.8	4756.49	5225.1	5126.73	5021.3	5142.21	5453.96	5222.9	5528.81	5051.91	5014.44	4596.58	4968.34	4978.48	5071.84	5294.33	5316.38	5131.49	5194.56	5150.4	5135.34	4449.73	4507.75	4705.01	4316.91	4653.22	4693.89	5086.62	5253.31	5150.97	5177.33	5167.15	5053.19
	70	4787.53	4938.91	4740.52	4778.2	4791.08	4487.84	4208.67	4312.15	4047.59	3390.87	4886.19	4844.15	4734.03	4934.04	4774.69	4735.21	4723.4	5183.32	5089.08	4984.25	5107.49	5409.01	5183.01	5482.82	5008.79	4973.09	4565.69	4928.72	4938.99	5030.53	5251.68	5274.54	5091.35	5152.2	5107.67	5093.74	4414.35	4471.81	4668.68	4287.01	4617.67	4658.39	5045.11	5209.26	5109.04	5134.39	5124.28	5011.6
	70.5	4752.23	4900.24	4704.34	4743.13	4756.85	4457.55	4183.66	4284.1	4025.33	3375.26	4848.84	4806.14	4698.57	4895.7	4740.45	4700.43	4689.93	5141.89	5051.36	4946.77	5072.32	5364.18	5142.89	5436.88	4964.57	4930.15	4533.65	4887.84	4897.68	4987.75	5207.98	5231.29	5049.49	5108.2	5063.33	5050.44	4379.36	4436.41	4632.54	4257.24	4582.56	4622.82	5003.41	5165.56	5067.22	5091.6	5081.57	4969.5
	71	4717.4	4861.49	4668.45	4707.9	4722.41	4427.39	4158.8	4256.32	4003.28	3360.09	4811.87	4768.27	4663.42	4857.28	4706.54	4665.32	4655.86	5100.46	5013.66	4908.94	5036.92	5319.57	5102.64	5391.31	4916.52	4882.99	4498.36	4842.12	4851.13	4939.95	5160.3	5183.64	5002.62	5059.72	5014.33	5002.56	4344.9	4401.18	4596.58	4228.14	4547.88	4587.45	4961.56	5122.19	5025.3	5049.01	5038.88	4927.71
	71.5	4682.85	4822.98	4632.76	4673.28	4688.24	4397.41	4134.06	4228.89	3981.25	3345.26	4775.04	4730.57	4628.34	4819.36	4672.8	4630.48	4621.94	5059.21	4975.88	4871.02	5001.47	5275.19	5062.33	5345.89	4857.42	4824.56	4453.88	4782.93	4790.41	4878.63	5101.34	5123.96	4943.77	4998.58	4952.27	4941.98	4311.14	4366.58	4561.18	4199.26	4513.76	4552.66	4920.38	5079.14	4983.55	5006.46	4995.8	4886.32
	72	4648.26	4784.94	4597.2	4638.71	4654.48	4367.66	4109.69	4201.93	3959.41	3331.05	4738.17	4692.92	4593.5	4781.3	4639.13	4595.55	4587.92	5017.79	4937.94	4833.56	4966.64	5230.98	5021.94	5300.72	4774.15	4742.35	4390.28	4696.89	4702.48	4790.58	5018.99	5039.85	4860.3	4910.7	4864.1	4855.55	4277.89	4332.14	4526.16	4170.66	4479.64	4518.08	4879.81	5036.38	4942.25	4964.85	4952.76	4845.36
	72.5	4614.13	4746.98	4562.15	4604.49	4620.76	4338.23	4085.46	4175.47	3937.54	3316.84	4701.58	4655.57	4558.63	4743.33	4605.59	4560.98	4554.38	4976.38	4900.34	4796.69	4931.83	5187.13	4981.8	5256.1	4650.98	4621.32	4294.35	4568.5	4571.38	4659.11	4896.14	4914.29	4735.44	4778.52	4732.9	4726.64	4244.99	4298.17	4491.39	4142.23	4445.85	4483.76	4839.83	4993.74	4901	4923.68	4910.17	4804.73
	73	4580.18	4709.43	4527.83	4570.44	4587.67	4309.04	4061.31	4149.35	3915.91	3302.76	4665.33	4618.42	4523.58	4705.65	4571.99	4526.6	4521.37	4935.37	4862.8	4760.19	4897.51	5143.64	4941.86	5212.21	4473.81	4447.43	4154.4	4384.36	4384.1	4470.48	4716.68	4731.23	4554.55	4587.26	4543.87	4540.92	4212.67	4264.56	4457.05	4114.23	4412.21	4449.81	4800.36	4951.54	4860.15	4882.93	4867.75	4764.99
	73.5	4546.3	4672.56	4493.92	4537.02	4554.95	4279.93	4037.04	4123.73	3894.43	3288.65	4629.4	4581.64	4488.52	4668.51	4538.58	4492.1	4489.28	4894.64	4825.5	4724.23	4863.71	5100.49	4902.47	5168.92	4237.08	4215.22	3967.07	4142.62	4138.6	4222.32	4472.82	4484.44	4313.06	4332.1	4292.71	4294.58	4180.52	4231.37	4423.34	4086.04	4378.62	4415.99	4761.45	4909.56	4819.74	4842.66	4825.77	4725.72
	74	4512.47	4636.35	4460.57	4503.66	4522.24	4251.14	4012.99	4098.27	3872.95	3274.17	4594.22	4545.14	4453.58	4631.6	4505.17	4457.43	4457.51	4854.25	4788.44	4689.07	4830.32	5057.62	4863.78	5126.36	3951.64	3934.3	3740.74	3857.09	3849.45	3927.76	4172.96	4183.88	4020.99	4024.82	3991.34	3999.78	4148.48	4198.39	4389.85	4058.34	4345.22	4382.5	4722.41	4867.84	4779.64	4802.95	4784.94	4686.81
	74.5	4479.24	4600.08	4427.83	4470.86	4489.63	4222.68	3988.77	4072.88	3851.52	3259.46	4559.65	4509.38	4418.56	4595.2	4472.08	4422.83	4426.12	4814.48	4751.71	4654.15	4796.51	5014.82	4825.37	5085.17	3642.81	3629.94	3495.67	3554.39	3543.22	3613.21	3840.46	3854.08	3703.32	3693	3666.34	3683.15	4116.64	4166.11	4356.58	4030.76	4312.19	4349.3	4683.77	4826.67	4739.71	4763.3	4744.57	4648.36
	75	4446.13	4564	4395.04	4438.47	4457.62	4194.48	3964.73	4047.3	3830.19	3245.2	4525.27	4474.07	4383.7	4559.16	4439.02	4387.9	4395.26	4775.13	4715.3	4619.18	4763.06	4972.26	4787.15	5044.85	3344.37	3334.8	3259.3	3268.3	3254.72	3314.2	3510.73	3530.61	3394.81	3373.47	3353.69	3379.59	4085.08	4134.27	4323.63	4003.49	4279.56	4316.37	4645.56	4785.92	4700.16	4723.83	4704.61	4610.32
	75.5	4413.5	4527.99	4362.13	4406.3	4425.57	4166.51	3940.78	4021.98	3809.06	3231.27	4491.16	4439.38	4348.99	4523.06	4406.26	4352.93	4364.8	4735.7	4679.09	4584.29	4729.76	4930.01	4749.78	5005.26	3088.57	3081.12	3058.59	3029.42	3014.27	3062.71	3219.95	3249.43	3129.16	3100.91	3087.08	3122.01	4053.76	4102.59	4290.82	3976.28	4247.41	4283.82	4607.56	4745.31	4660.58	4684.51	4665.03	4572.28
	76	4381.55	4492.23	4329.44	4374.13	4393.82	4138.98	3917.24	3996.47	3788.07	3217.6	4457.34	4405.1	4314.51	4486.96	4373.55	4318.41	4334.44	4696.53	4643.12	4549.59	4696.17	4888.15	4712.35	4966.31	2895.76	2888.98	2907.98	2853.83	2837.99	2876.21	2993.54	3033.41	2926.79	2895.83	2886.48	2929.04	4023.04	4071.34	4258.38	3949.49	4215.56	4251.98	4569.89	4705.18	4621.21	4645.19	4625.92	4534.46
	76.5	4350.14	4456.52	4297.01	4342.29	4362.55	4111.66	3893.79	3971.05	3767.56	3204.47	4423.24	4371.13	4280.49	4450.86	4341.19	4284.3	4304.54	4657.53	4607.42	4514.53	4662.99	4846.88	4675.24	4927.43	2767.81	2761.47	2809.14	2740.47	2724.46	2754.91	2837.69	2886.72	2791.16	2760.43	2754.08	2802.38	3992.53	4040.6	4226.27	3922.86	4184.03	4220.27	4532.81	4665.42	4581.92	4606.15	4586.76	4496.94
	77	4318.76	4421.26	4264.82	4310.57	4331.7	4084.26	3870.72	3945.7	3746.97	3191.65	4389.18	4337.42	4247.04	4414.69	4308.86	4250.65	4275.09	4618.77	4572	4479.48	4630.45	4806.18	4638.73	4887.09	2694.47	2687.74	2752.89	2677.81	2662.09	2687.29	2744.3	2800.43	2712.1	2683.29	2678.38	2730.5	3962.33	4009.82	4194.4	3896.36	4152.78	4188.76	4495.74	4625.42	4542.91	4567.27	4547.98	4459.48
	77.5	4287.85	4385.92	4233.12	4278.96	4300.71	4057.19	3847.92	3920.83	3726.6	3178.63	4355.08	4303.43	4213.82	4378.57	4276.67	4217.46	4244.86	4579.96	4536.27	4444.53	4597.02	4765.71	4602.78	4844.93	2658.68	2651.69	2725.85	2648.55	2633.21	2655.6	2696.42	2757.14	2672.78	2646.3	2641.75	2695.9	3932.49	3979.12	4162.64	3869.99	4121.52	4157.56	4458.59	4585.54	4504.16	4528.85	4509.24	4422.05
	78	4256.53	4350.07	4201.49	4247.65	4269.82	4030.53	3825.43	3895.74	3706.01	3165.63	4320.75	4269.05	4180.68	4342.83	4244.21	4184.6	4213.6	4540.89	4500.17	4409.7	4561.93	4724.91	4566.8	4800.59	2643.43	2636.46	2713.66	2636.74	2621.76	2642.89	2675.28	2738.03	2655.58	2631.06	2626.52	2681.76	3902.45	3948.71	4131.23	3843.59	4090.3	4126.46	4421.6	4545.87	4465.67	4490.52	4470.85	4384.92
	78.5	4223.99	4313.37	4169.23	4216.66	4238.27	4004	3803.08	3870.89	3685.25	3152.59	4285.82	4234.29	4147.6	4306.92	4211.31	4151.55	4181.24	4501.29	4463.23	4374.44	4525.26	4683.33	4531.46	4753.96	2636.37	2629.95	2707.69	2631.75	2617.2	2637.75	2665.93	2729.43	2647.91	2624.97	2620.24	2676.29	3871.75	3917.97	4099.66	3816.89	4059.09	4094.87	4384.41	4505.65	4426.85	4452.07	4431.92	4347.59
	79	4190.25	4275.66	4135.88	4185.47	4205.83	3977.21	3780.88	3846.04	3663.95	3139.87	4250.49	4199.08	4114.1	4270.89	4177.85	4117.98	4147.21	4461.01	4425.08	4339	4485.7	4640.48	4495.65	4705.26	2632.43	2626.66	2703.35	2629.23	2615.12	2635.24	2661.04	2725.03	2643.54	2622.12	2616.7	2673.54	3840.85	3886.88	4067.61	3789.95	4027.42	4063.17	4346.98	4464.81	4387.51	4412.66	4392.21	4309.98
	79.5	4155.48	4236.56	4101.49	4153.82	4172.45	3950.75	3758.63	3820.96	3642.77	3127.07	4214.43	4162.92	4080.31	4234.68	4143.77	4083.81	4111.34	4419.7	4385.4	4303.04	4443.01	4596.79	4459.17	4655.49	2629.44	2624.92	2699.91	2627.49	2613.64	2633.89	2657.88	2722	2640.54	2620.33	2614.56	2671.87	3809.19	3855.75	4035.14	3762.89	3995.1	4031.25	4309.22	4423.44	4347.22	4372.63	4351.45	4271.85
	80	4120.06	4197.02	4066.13	4121.83	4138.16	3923.78	3736.19	3795.34	3621.41	3114.71	4178.1	4127.03	4046.38	4198.46	4109.67	4049.42	4074.57	4378.2	4345	4266.83	4398.97	4552.5	4421.79	4605.59	2626.79	2623.71	2696.3	2626.34	2612.24	2632.89	2655.24	2719.2	2637.86	2618.74	2612.73	2670.91	3776.74	3824.34	4002.28	3735.85	3962.27	3998.74	4271.33	4381.11	4305.76	4331.35	4309.83	4233.19
	80.5	4084.89	4157.55	4030.39	4089.18	4103.28	3896.17	3713.62	3769.66	3600	3102.42	4141.7	4091.54	4012.77	4162.2	4075.92	4014.92	4037.59	4337.08	4304.08	4230.24	4354.88	4508.37	4383.08	4556.18	2624.22	2622.63	2692.71	2625.01	2610.91	2631.86	2652.65	2716.72	2635.34	2617.13	2610.99	2669.51	3743.98	3792.26	3968.48	3708.93	3928.59	3965.58	4233.03	4337.7	4263.35	4289.17	4266.83	4194.19
	81	4050.3	4118.04	3995.01	4055.52	4068.47	3868.05	3690.69	3743.5	3578.83	3089.87	4105.16	4055.66	3979.25	4125.97	4042.74	3980.69	4000.51	4296.62	4263.14	4193.86	4310.91	4464.89	4342.74	4507.73	2622.18	2621.73	2689.12	2623.85	2609.48	2630.89	2650.48	2714.47	2633.22	2615.86	2609.13	2667.94	3711.16	3760.05	3933.76	3682.19	3894.31	3932.11	4194.85	4293.78	4220.41	4246.4	4223.96	4155.38
	81.5	4015.69	4077.53	3959.49	4020.44	4033.2	3839.24	3667.2	3716.74	3557.25	3076.09	4067.21	4019.44	3946.06	4089.96	4010.4	3946.94	3963.58	4256.9	4222.71	4157.86	4268.56	4422.72	4301.91	4460.38	2620.17	2620.94	2685.88	2623.19	2608.2	2630.41	2648.82	2712.48	2631.59	2614.99	2607.94	2666.59	3678.67	3727.38	3898.6	3654.88	3860.05	3898.26	4156.39	4249.57	4177.29	4204.05	4181.52	4116.35
	82	3977.45	4033.53	3920.9	3980.99	3994.79	3806.92	3641.55	3687.75	3532.85	3059.59	4023.32	3978.58	3912.85	4054.13	3978.76	3913.93	3926.55	4218.07	4183.53	4122.68	4228.46	4381.6	4260.43	4413.94	2618.12	2620.4	2682.96	2623.07	2607.85	2630.13	2647.36	2710.69	2630.31	2614.5	2606.9	2665.5	3646.73	3694.32	3863.24	3626.86	3825.45	3863.74	4117.51	4204.69	4133.92	4161.51	4139.09	4077.06
	82.5	3925.93	3977.06	3870.91	3928.39	3946.12	3764.81	3608.16	3650.21	3499.17	3034.4	3961.75	3920.19	3880.25	4018.21	3947.34	3882.12	3888.89	4180.11	4145.15	4087.96	4189.43	4341.22	4218.3	4367.85	2616.76	2620.21	2680.88	2623.05	2607.93	2630.2	2646.1	2709.4	2629.45	2614.24	2606.04	2664.58	3614.7	3660.94	3827.07	3597.26	3790.12	3828.49	4077.26	4159.03	4089.74	4118.45	4096.18	4036.99
	83	3844.48	3888.91	3792.45	3847.16	3871.17	3698.63	3554.81	3590.95	3444.82	2994.89	3863.45	3825.19	3848.99	3983.19	3916.88	3851.09	3849.99	4142.35	4107.74	4053.69	4150.87	4301.41	4175.97	4321.84	2616.03	2620.35	2679.26	2623.57	2608.21	2630.74	2645.33	2708.12	2628.88	2614.47	2605.46	2664.33	3582.33	3627.47	3790.4	3565.75	3753.7	3792.11	4035.35	4111.74	4043.92	4074.52	4052.36	3994.75
	83.5	3723.29	3758.58	3675.35	3730.4	3758.83	3598.77	3473.73	3500.58	3363.75	2940.98	3721	3687.5	3818.97	3949.03	3887	3820.55	3809.78	4104.25	4070.89	4019.51	4112.89	4261.55	4133.65	4275.63	2615.67	2620.93	2678.04	2624.34	2608.99	2631.5	2644.64	2706.89	2628.24	2614.42	2605.42	2664.46	3549.2	3593.21	3752.84	3531.92	3715.67	3754.15	3990.47	4062.14	3995.85	4028.9	4005.61	3949.62
	84	3562.54	3587.31	3519.43	3578.58	3608.44	3462.88	3361.89	3376.88	3256.07	2873.89	3536.81	3506.97	3790.37	3915.47	3857.61	3790.29	3768.05	4065.12	4034.29	3984.85	4074.24	4220.83	4090.54	4229.32	2615.91	2621.58	2677.06	2624.61	2609.95	2631.55	2643.77	2705.51	2627.46	2613.92	2605.24	2664.79	3513.73	3558.07	3713.88	3496.57	3675.02	3713.78	3942.84	4009.83	3944.94	3980.67	3955.75	3901.71
	84.5	3370.39	3382.02	3331.22	3398.73	3425.87	3295.92	3222.67	3223.98	3126.68	2797.82	3321.21	3294.07	3762.72	3882.01	3828.96	3759.5	3726.02	4023.94	3996.78	3949.09	4034.41	4178.27	4047.01	4183.21	2616.64	2621.88	2675.7	2624.34	2610.22	2631.11	2642.75	2704	2626.43	2613.1	2604.81	2664.91	3475.84	3521.22	3672.57	3459.7	3632.29	3671.42	3892.65	3954.99	3891.36	3929.89	3903.1	3851.37
	85	3165.02	3161.26	3128.57	3209.11	3225.12	3112.61	3068.34	3055.31	2989.05	2724.58	3098.68	3074.18	3734.71	3848.38	3800.67	3726.25	3683.97	3978.44	3958.07	3911.98	3994	4133.55	4003.06	4137.83	2616.75	2621.93	2673.9	2623.79	2610.5	2630.2	2641.7	2702.54	2625.24	2612.19	2604.34	2664.6	3436.35	3482.54	3629.64	3421.68	3587.95	3626.95	3840.54	3898.07	3836.07	3877.29	3848.23	3799.32
	85.5	2980.29	2964.46	2946.06	3042.16	3038.68	2942.67	2923.77	2897.44	2867.11	2666.43	2908.63	2886.72	3703.98	3812.13	3770.84	3690.96	3642.08	3928.58	3918	3873.82	3953.01	4086.42	3958.35	4093.05	2616.31	2621.71	2672.03	2623.04	2610.52	2628.79	2640.42	2701	2623.74	2610.84	2603.54	2663.95	3395.35	3441.98	3584.73	3382.85	3542.28	3581.12	3787.06	3839.9	3779.68	3823.25	3791.7	3746.25
	86	2837.93	2814.61	2805.06	2913.52	2890.01	2806.25	2805.9	2770.74	2773.31	2625.12	2768.22	2747.36	3670.8	3774.12	3739.93	3653.73	3600.55	3875.05	3876.78	3834.59	3911.57	4037.85	3912.88	4048.7	2615.45	2620.91	2669.75	2621.71	2610.03	2627.34	2639.19	2699.67	2622.11	2609.59	2602.37	2663.02	3352.88	3399.56	3538.23	3343.05	3495.09	3533.45	3732.66	3780.5	3722.1	3767.6	3733.91	3692.01
	86.5	2741.17	2713.93	2709.21	2825.49	2783.43	2711.01	2722.48	2681.32	2710.4	2600.29	2678.01	2658.1	3635.1	3734.72	3707.66	3614.55	3560.04	3819.7	3834.78	3795.16	3870.72	3988.26	3866.97	4003.69	2614.09	2619.97	2667.33	2620.67	2609.22	2626.21	2637.77	2698.31	2620.42	2608.67	2600.86	2661.75	3308.51	3354.22	3488.63	3299.65	3445	3482.64	3675.33	3718.02	3661.51	3708.49	3672.5	3634.8
	87	2685.77	2658.82	2655.37	2774.47	2716.63	2655.13	2672.36	2627.67	2675.81	2589.62	2632.39	2612.99	3597.74	3695.13	3674.03	3573.43	3518.75	3764.85	3792.66	3755.79	3830.72	3938.15	3819.58	3956.57	2612.51	2619.06	2665.11	2619.9	2608.24	2625.23	2636.55	2697.19	2618.89	2608	2599.53	2660.44	3259.13	3303.39	3432.68	3248.64	3387.88	3424.79	3611.31	3648.2	3593.49	3641.99	3602.83	3570.26
	87.5	2663.04	2639.24	2634.33	2750.79	2685.07	2630.77	2649.28	2603.13	2662.71	2586.78	2618.51	2599.21	3558.78	3654.68	3638.63	3530.15	3472.04	3712.43	3750.49	3716.56	3790.7	3882.7	3765.8	3900.97	2611.09	2618.17	2663.1	2619.36	2606.8	2624.42	2635.37	2696.05	2617.31	2607.43	2598.11	2659.43	3200.16	3242.65	3365.05	3186.12	3318.54	3355.39	3535.28	3564.82	3511.76	3563.26	3518.76	3492.88
	88	2655.71	2634.83	2628.1	2738.32	2672.12	2622.85	2640.45	2594.36	2658.42	2585.47	2615.76	2596.05	3512.57	3607.32	3595.37	3475.49	3413.47	3656.51	3703.01	3670.6	3742.65	3809.3	3694.64	3823.44	2609.84	2617.16	2661.11	2618.63	2605.41	2623.6	2634.11	2695.1	2615.82	2606.86	2596.69	2658.45	3128.01	3168.28	3281.52	3109.12	3233.41	3269.96	3441.96	3462.44	3411.27	3467.65	3415.65	3398.34
	88.5	2652.19	2633.18	2625.3	2729.01	2665.34	2621.02	2636.95	2590.61	2656.42	2584.56	2614.93	2594.83	3441.55	3533.01	3526.59	3397.47	3333.46	3576.51	3630.34	3598.01	3669.14	3703.05	3591.52	3710.5	2608.47	2616.22	2659.45	2618.3	2604.02	2622.6	2632.46	2693.91	2614.36	2606.24	2595.45	2657.42	3041.47	3079.27	3180.23	3018.29	3131.83	3168.33	3329.41	3339.43	3291.11	3354.9	3293.08	3285.77
	89	2649.48	2632	2623.44	2721.08	2661.71	2620.13	2634.31	2588.37	2654.66	2583.75	2613.93	2593.87	3343.23	3428.72	3429.72	3295.39	3231.59	3467.7	3526.02	3492.6	3568.06	3563.53	3455.63	3563.73	2607.04	2615.11	2657.62	2617.76	2602.54	2621.8	2631.17	2692.93	2612.99	2605.11	2594.4	2656.63	2943.65	2978.65	3064.82	2919.01	3018.51	3055.26	3201.43	3200.25	3156.04	3226.92	3156.41	3159.62
	89.5	2647.41	2630.73	2622.03	2714.48	2660.69	2619.46	2632.29	2586.83	2653.02	2583.07	2612.94	2593	3218.32	3295.24	3305.8	3171.07	3109.9	3329.69	3391.24	3355.57	3440.72	3393.01	3290.29	3385.72	2605.39	2613.83	2655.8	2616.99	2601.32	2621.04	2629.68	2691.7	2611.66	2603.87	2593.17	2656.05	2842.53	2874.18	2944.34	2820.62	2902.59	2939.75	3067.2	3055.47	3016.7	3092.67	3016.91	3029.94
	90	2645.59	2629.56	2620.64	2709.91	2659.81	2619.05	2630.45	2585.68	2651.46	2582.7	2611.95	2591.95	3069.44	3135.68	3157.75	3028.67	2979.03	3164.76	3228.33	3189.38	3289.79	3203.18	3107.75	3188.34	2603.66	2612.39	2653.88	2616.13	2600.15	2620.28	2628.19	2690.2	2610.55	2602.5	2592.12	2655.14	2748.08	2776.26	2830.91	2733.16	2796.06	2833.49	2939.39	2919.4	2887.16	2963.97	2888.66	2909.32
	90.5	2643.81	2628.34	2619.46	2706.81	2659.01	2618.6	2628.94	2584.91	2650.2	2582.33	2611.13	2591.01	2912.25	2966.73	3001.18	2887.53	2853.12	2987.81	3049.49	3008.88	3133.22	3019.63	2932.46	3000.49	2602.13	2610.95	2651.78	2615.4	2598.95	2619.86	2626.7	2688.64	2609.76	2601.17	2591.34	2654.17	2669.49	2694.61	2735.55	2664.13	2708.59	2746.7	2830.7	2805.3	2780.01	2851.88	2783.65	2809.55
	91	2641.89	2627.25	2618.35	2704.61	2658.08	2617.92	2627.75	2584.23	2649.05	2581.71	2610.27	2590.09	2783.24	2828.06	2872.23	2773.07	2752.51	2840.86	2896.14	2855.59	3006.71	2871.82	2794.78	2851.19	2600.8	2609.56	2649.42	2614.44	2598.03	2619.47	2625.62	2687.29	2609.13	2599.96	2590.49	2653.26	2611.82	2634.33	2664.8	2615.97	2645.35	2683.95	2748.79	2720.73	2701.16	2761.89	2707.15	2736.54
	91.5	2640.2	2626.39	2617.27	2703.21	2657.24	2617.32	2626.89	2583.69	2647.98	2581	2609.92	2588.84	2688.26	2726.41	2777.71	2689.01	2678.92	2732.68	2781.77	2741.92	2914.56	2762.21	2698.38	2741.99	2599.57	2608.32	2647.43	2613.62	2597.26	2618.65	2624.59	2685.92	2608.47	2599.06	2589.77	2652.28	2574.59	2595.28	2618.66	2586.75	2604.96	2644.16	2694.46	2665.65	2650.26	2698.96	2658.57	2689.61
	92	2638.49	2625.86	2616.15	2702.43	2655.96	2616.86	2625.98	2583.21	2647.16	2580.19	2609.71	2587.62	2626.79	2660.5	2716.9	2634.69	2632.83	2662.59	2705.69	2667.15	2855.44	2689.61	2641.21	2672.75	2598.81	2607.46	2645.69	2612.75	2596.26	2617.8	2623.71	2684.65	2607.73	2598.11	2589.21	2650.93	2553.77	2573.47	2592.83	2571.49	2583.19	2622.44	2663.43	2634.69	2621.99	2660.29	2632.14	2663.65
	92.5	2636.99	2625.41	2615.1	2701.6	2654.87	2616.42	2625.2	2582.8	2646.17	2579.27	2609.35	2586.37	2597.1	2628.51	2687.52	2608.08	2608.65	2628.27	2665.91	2629.2	2827.52	2649.17	2616.14	2639.55	2598.27	2606.61	2643.94	2611.66	2595.51	2616.77	2622.88	2683.57	2606.93	2597.34	2588.46	2650	2543.91	2563.19	2580.7	2564.7	2573.19	2612.25	2648.58	2620.18	2608.63	2639.11	2619.94	2651.79
	93	2635.58	2625.03	2614.04	2700.64	2653.71	2615.93	2624.33	2582.2	2645.16	2578.5	2608.96	2585.03	2590.71	2621.16	2681.14	2599.09	2599.43	2621.33	2655.52	2620.1	2821.11	2629.57	2610.15	2627.18	2597.28	2606.02	2642.52	2610.44	2594.76	2615.4	2622.18	2682.54	2605.87	2596.58	2587.6	2649.05	2539.62	2558.55	2575.87	2561.81	2569.07	2607.81	2642.47	2614.24	2602.75	2628.94	2614.81	2646.71
	93.5	2634.52	2624.83	2613.18	2699.86	2652.96	2615.5	2623.49	2581.89	2644.36	2578.06	2608.34	2583.58	2588.43	2618.43	2679.18	2594.5	2594.45	2619.78	2652.95	2618.18	2817.44	2616.71	2607.48	2620.22	2596.46	2605.78	2641.49	2609.18	2593.81	2614.11	2621.24	2681.33	2604.79	2595.73	2586.68	2648.11	2537.66	2556.01	2573.82	2560.39	2566.96	2605.39	2639.84	2611.33	2600.27	2625.54	2612.75	2644.1
	94	2633.79	2623.76	2611.94	2698.95	2651.84	2615.17	2622.5	2581.54	2643.57	2577.67	2607.8	2582.28	2586.84	2616.08	2677.07	2591.96	2592.27	2619.4	2650.85	2617.56	2814.61	2608.55	2605.44	2616.84	2594.67	2605.84	2640.32	2607.84	2592.92	2613	2619.64	2680.14	2603.46	2594.62	2585.68	2647.14	2536.87	2554.32	2572.47	2559.6	2565.15	2603.85	2638.18	2609.35	2599.2	2624	2611.48	2642.45
	94.5	2633.23	2622.79	2610.82	2697.95	2651.05	2614.78	2621.53	2581.23	2642.69	2577.43	2607.04	2580.94	2585.6	2614.09	2675.03	2590.12	2591.06	2619	2648.8	2616.92	2811.81	2603.43	2603.5	2615.42	2592.7	2605.86	2639.21	2606.5	2592.13	2611.78	2618.15	2678.97	2602.2	2593.6	2584.63	2646.33	2536.34	2552.6	2571.53	2559.06	2563.44	2602.55	2636.68	2607.71	2598.41	2622.84	2610.39	2640.91
	95	2633.28	2619.79	2608.85	2696.86	2649.47	2614.58	2620.35	2581.15	2641.86	2577.1	2607.01	2579.64	2584.09	2612.13	2671.97	2590.01	2591.41	2620.45	2646.57	2618.17	2810.45	2602.69	2602.26	2614.78	2588.6	2606.58	2637.93	2605.45	2591.47	2610.92	2615.22	2677.97	2600.28	2591.83	2583.65	2645.5	2536.8	2551.65	2569.63	2558.76	2560.42	2602.05	2634.82	2605.64	2598.64	2621.06	2609.32	2639.72
[truncated: 48 more columns]

## Sheet: Run Information
File Name	admin_2025-02-26 13-42-27_BR011103.pcrd
Created By User	admin
Notes
ID
Run Started	02/26/2025 05:52:32 UTC
Run Ended	02/26/2025 07:12:54 UTC
Sample Vol	20
Lid Temp	105
Protocol File Name	YEASEN reagent Kit. prcl
Plate Setup File Name	2.pltd
Base Serial Number	BR011103
Optical Head Serial Number	788BR10790
CFX Maestro Version	5.2.008.0222.
