# Supplementary material for: Exploration of prognostic genes associated with lymphangiogenesis in breast cancer based on transcriptomics and experimental verification
Source: PeerJ. 2025 Aug 27;13:e19890. doi: 10.7717/peerj.19890 (PMC12398285; doi:10.7717/peerj.19890)
Supplement: Supplemental Information 11 — ΔΔCt values from triplicate qPCR assays. Cell lines: MCF-10A (normal), MCF-7, ZR-75-1,SK-BR-3 (cancer). Targets: CCL19, CD24, CEBPD, ZIC2. Reference: GAPDH. Data columns: [Sample, Ct, ΔCt, ΔΔCt, FoldChange(2−ΔΔCt)]. [file peerj-13-19890-s011.zip › Supplemental Data S4/3.Second panel/admin_2025-02-26 13-42-27_BR011103 - Melt Curve Summary.xlsx]

## Sheet: 0
	Well	Fluor	Target	Content	Sample	Melt Temp
	A01	SYBR		Unkn		84.5
	A02	SYBR		Unkn		84.5
	A03	SYBR		Unkn		84.5
	A04	SYBR		Unkn		84.5
	A05	SYBR		Unkn		85
	A06	SYBR		Unkn		85
	A07	SYBR		Unkn		85
	A08	SYBR		Unkn		85
	A09	SYBR		Unkn		84.5
	A10	SYBR		Unkn		None
	A11	SYBR		Unkn		84.5
	A12	SYBR		Unkn		84.5
	B01	SYBR		Unkn		90
	B02	SYBR		Unkn		90
	B03	SYBR		Unkn		90
	B04	SYBR		Unkn		90
	B05	SYBR		Unkn		90
	B06	SYBR		Unkn		90
	B07	SYBR		Unkn		90
	B08	SYBR		Unkn		90
	B09	SYBR		Unkn		90
	B10	SYBR		Unkn		90
	B11	SYBR		Unkn		90
	B12	SYBR		Unkn		90
	C01	SYBR		Unkn		74.5
	C02	SYBR		Unkn		74.5
	C03	SYBR		Unkn		74.5
	C04	SYBR		Unkn		74.5
	C05	SYBR		Unkn		74.5
	C06	SYBR		Unkn		74.5
	C07	SYBR		Unkn		74.5
	C08	SYBR		Unkn		74.5
	C09	SYBR		Unkn		74.5
	C10	SYBR		Unkn		74.5
	C11	SYBR		Unkn		74.5
	C12	SYBR		Unkn		74.5
	D01	SYBR		Unkn		None
	D02	SYBR		Unkn		None
	D03	SYBR		Unkn		89
	D04	SYBR		Unkn		None
	D05	SYBR		Unkn		None
	D06	SYBR		Unkn		None
	D07	SYBR		Unkn		89.5
	D08	SYBR		Unkn		89
	D09	SYBR		Unkn		89
	D10	SYBR		Unkn		89.5
	D11	SYBR		Unkn		89
	D12	SYBR		Unkn		89
	E01	SYBR		Unkn		86
	E02	SYBR		Unkn		86
	E03	SYBR		Unkn		86
	E04	SYBR		Unkn		85.5
	E05	SYBR		Unkn		85.5
	E06	SYBR		Unkn		85.5
	E07	SYBR		Unkn		85.5
	E08	SYBR		Unkn		85.5
	E09	SYBR		Unkn		85.5
	E10	SYBR		Unkn		85.5
	E11	SYBR		Unkn		85.5
	E12	SYBR		Unkn		85.5
	F01	SYBR		Unkn		84.5
	F02	SYBR		Unkn		84.5
	F03	SYBR		Unkn		84.5
	F04	SYBR		Unkn		89
	F05	SYBR		Unkn		89
	F06	SYBR		Unkn		89.5
	F07	SYBR		Unkn		84.5
	F08	SYBR		Unkn		84.5
	F09	SYBR		Unkn		84.5
	F10	SYBR		Unkn		89
	F11	SYBR		Unkn		89
	F12	SYBR		Unkn		89
	G01	SYBR		Unkn		90
	G02	SYBR		Unkn		90
	G03	SYBR		Unkn		90
	G04	SYBR		Unkn		85.5
	G05	SYBR		Unkn		85.5
	G06	SYBR		Unkn		85.5
	G07	SYBR		Unkn		90
	G08	SYBR		Unkn		90
	G09	SYBR		Unkn		90
	G10	SYBR		Unkn		85.5
	G11	SYBR		Unkn		85.5
	G12	SYBR		Unkn		85.5
	H01	SYBR		Unkn		74.5
	H02	SYBR		Unkn		74.5
	H03	SYBR		Unkn		74.5
	H04	SYBR		Unkn		None
	H05	SYBR		Unkn		None
	H06	SYBR		Unkn		None
	H07	SYBR		Unkn		74.5
	H08	SYBR		Unkn		74.5
	H09	SYBR		Unkn		74.5
	H10	SYBR		Unkn		None
	H11	SYBR		Unkn		None
	H12	SYBR		Unkn		None

## Sheet: Run Information
File Name	admin_2025-02-26 13-42-27_BR011103.pcrd
Created By User	admin
Notes
ID
Run Started	02/26/2025 05:52:32 UTC
Run Ended	02/26/2025 07:12:54 UTC
Sample Vol	20
Lid Temp	105
Protocol File Name	YEASEN reagent Kit. prcl
Plate Setup File Name	2.pltd
Base Serial Number	BR011103
Optical Head Serial Number	788BR10790
CFX Maestro Version	5.2.008.0222.
