# Supplementary material for: Exploration of prognostic genes associated with lymphangiogenesis in breast cancer based on transcriptomics and experimental verification
Source: PeerJ. 2025 Aug 27;13:e19890. doi: 10.7717/peerj.19890 (PMC12398285; doi:10.7717/peerj.19890)
Supplement: Supplemental Information 11 — ΔΔCt values from triplicate qPCR assays. Cell lines: MCF-10A (normal), MCF-7, ZR-75-1,SK-BR-3 (cancer). Targets: CCL19, CD24, CEBPD, ZIC2. Reference: GAPDH. Data columns: [Sample, Ct, ΔCt, ΔΔCt, FoldChange(2−ΔΔCt)]. [file peerj-13-19890-s011.zip › Supplemental Data S4/3.Second panel/admin_2025-02-26 13-42-27_BR011103 - Quantification Amplification Results.xlsx]

## Sheet: SYBR
	Cycle	A1	A2	A3	A4	A5	A6	A7	A8	A9	A10	A11	A12	B1	B2	B3	B4	B5	B6	B7	B8	B9	B10	B11	B12	C1	C2	C3	C4	C5	C6	C7	C8	C9	C10	C11	C12	D1	D2	D3	D4	D5	D6	D7	D8	D9	D10	D11	D12
	1	-6.68366	2.69687	4.86008	8.41596	5.01079	-0.39991	1.46777	2.60774	3.24964	4.34967	-4.6539	1.47178	6.02002	8.77951	9.17395	3.30038	8.27535	0.30568	2.22361	6.97068	1.79413	9.36523	5.62719	1.31772	4.81944	6.3099	-42.5459	4.90621	1.16541	4.46886	11.1481	7.00947	2.78243	5.31823	7.8983	4.30176	6.39851	6.38295	1.50605	4.81734	7.36596	7.1649	1.91395	8.0973	10.3976	10.1609	9.65658	9.96452
	2	-3.8165	4.38981	4.03021	7.45074	1.71354	0.108203	3.40689	0.841673	2.14304	-0.297989	3.50884	3.50309	4.7445	6.57918	7.88941	3.83301	0.955017	0.493926	-2.08159	3.2363	1.31874	7.89223	7.22525	4.19119	1.6194	6.28785	-25.2072	3.67409	3.19097	0.923521	7.37346	7.44671	5.78568	5.34626	6.8962	5.86836	4.36258	5.51662	3.73127	6.30915	4.93125	4.97716	7.01159	8.85282	6.86038	4.72448	6.58829	5.93517
	3	0.543856	0.821079	4.07474	0.181091	1.63226	-3.41005	2.27405	2.30744	2.82518	-0.0241553	-0.958761	0.916083	0.524883	4.02278	4.25688	2.42427	2.3044	0.146368	0.830446	-0.0882517	-1.98197	9.0822	5.505	6.95253	0.347526	4.0474	8.50257	5.45264	-0.237505	1.51199	5.7558	3.87953	3.47896	2.66624	3.69899	3.60029	3.09601	2.70466	1.5959	1.51299	3.23326	2.13488	0.588096	1.91868	1.48123	4.09993	3.68538	4.02174
	4	0.265953	2.35634	-0.886188	3.69028	1.35333	2.19377	1.32992	1.21385	5.11934	3.17199	1.08346	1.86815	-0.367387	4.29171	6.39912	-0.384318	3.79722	4.40116	2.20085	2.86642	1.19169	3.16659	5.96579	2.38361	5.38943	3.02601	24.4849	1.54947	5.18054	4.52463	2.37606	6.12656	5.29407	1.15163	2.7365	1.5533	2.92511	2.80374	-0.304719	0.0205938	4.93129	5.29758	4.19866	1.49266	5.63068	4.34659	6.66259	2.03186
	5	-1.28003	3.70079	1.73027	4.12452	3.37685	1.44423	1.51018	0.7279	-0.0155749	-1.00913	3.51086	2.08023	2.12015	2.47028	4.34026	-0.0255685	-2.75455	3.67891	-3.70457	9.6464	1.34614	5.28065	0.344609	2.36745	3.05733	3.39301	26.3375	0.386683	0.269731	-0.261883	3.8074	7.08817	4.38658	2.19367	0.583091	3.69551	-0.666865	-1.86427	3.80664	2.65141	3.00286	2.79458	3.08863	5.33813	3.78548	-0.205922	3.63701	1.68643
	6	2.51737	1.21511	3.99744	-0.79293	2.37705	2.53457	-1.04292	1.49296	-1.03861	1.51377	-0.777056	-2.29876	2.36804	0.893896	2.36441	2.81107	1.83875	1.15176	4.42995	-0.0407192	4.57522	-1.99573	3.59879	-2.8277	2.42748	-0.433661	16.4052	-0.0273338	3.63787	-0.141441	1.25108	2.41278	2.95609	0.258576	3.88835	1.43366	1.54507	0.383103	2.04398	0.430607	-2.0937	1.88618	4.89277	0.561501	-0.189347	2.12613	-0.855106	1.52969
	7	1.21597	1.0161	-2.1548	2.64871	0.0121338	1.34032	-1.12622	3.33724	0.0830753	0.454332	0.40646	1.16532	1.66591	2.02138	1.54244	-0.733073	3.04457	0.296533	5.31727	0.0791459	1.83489	1.74391	3.92962	2.75126	-0.520211	3.80677	2.32213	1.00877	3.3833	-1.96671	0.184971	3.73403	1.35187	3.90333	-0.557837	1.73582	0.979913	1.64056	1.72804	-0.0917584	1.5231	0.653153	-0.831286	-2.58809	-1.23214	-1.95696	-2.57048	-3.28251
	8	0.653852	3.77704	0.532209	-0.305674	2.16661	1.69388	-0.495307	-0.736875	-1.25763	0.218129	1.15637	3.57411	2.55987	-0.141471	2.49194	3.66572	-0.0513828	-0.184151	0.125023	-0.573416	1.31446	2.51157	-0.104513	-0.850801	-1.64136	3.3641	-10.6172	0.825155	-2.10465	2.0152	1.0993	-5.31151	-0.810371	3.57251	0.0732273	3.7114	-3.25438	0.635078	1.56388	1.80842	-0.318125	2.16453	-2.98303	2.85768	-0.307415	2.71999	-0.0694936	1.85506
	9	2.57685	-2.71493	2.56107	-0.979582	-1.19582	2.7092	0.876021	-2.3341	-1.21803	-0.13031	1.12218	2.41614	-2.80399	-4.68988	1.06737	0.475049	4.05023	-0.545958	1.48172	0.574235	0.0973186	-0.576252	0.637435	1.10055	1.50748	-3.33777	-17.2785	1.69052	0.731675	4.08348	-0.974026	-2.90772	-3.90381	-0.216562	-1.98601	-1.76374	3.22454	-0.486316	-0.513299	0.0542493	1.0584	-0.189257	-5.28136	-0.532611	-3.43003	-0.971069	-3.67368	1.7927
	10	0.805067	1.12662	-2.17052	-0.997035	0.513267	2.44277	1.22939	-1.7741	-0.331062	0.0695745	1.93877	-0.275208	-0.213781	1.41585	-3.30851	1.48145	-1.29543	3.16038	-4.96545	-1.01443	0.957774	-1.37366	-1.18576	-2.9228	-1.57764	1.59349	-21.0266	0.592068	-0.108267	1.09181	-6.36919	-6.03858	-3.70976	-0.559376	-1.62806	-3.59524	-3.08947	-0.42997	-5.68485	-1.40653	-0.377483	-2.93863	-1.97119	-0.420544	-0.751803	-6.62146	-6.13738	-2.48614
	11	1.30981	-0.148116	0.98445	1.7942	0.311606	-1.44032	-1.65171	-2.32288	2.42827	-2.43823	1.14753	1.17373	3.49071	-2.15228	1.27564	-0.100668	2.69349	4.00773	-1.09896	-0.887888	5.76415	2.73363	-1.84133	-0.20459	-1.51547	-1.85525	-28.2326	-1.10367	0.666929	-1.43008	-3.53877	-4.25273	-4.05365	-4.75213	0.224835	-3.21266	-1.63144	-3.61224	-0.636651	-3.52488	-1.11803	-1.10041	-0.394298	-3.21704	-1.66659	-3.59849	-1.96072	-3.73512
	12	1.92497	-2.4873	-1.71825	0.596645	1.81127	0.670977	-2.74817	-3.26441	-3.56112	1.10311	1.34517	2.89695	-0.777137	-3.35421	-5.44988	-5.08068	-2.3396	-0.901799	-0.876034	-3.46691	0.32191	-0.414094	-2.77196	-0.707929	-0.954282	-5.42807	-22.0417	-0.815746	-0.153949	-0.745132	-3.71997	-3.61391	-5.74666	-2.67288	1.09683	1.21851	0.191006	-3.71849	-1.15818	3.28768	-4.06552	-5.99286	-2.5245	-7.18835	-5.72161	-4.52918	-3.05715	-5.98294
	13	1.0071	-4.45852	-0.166975	-0.800001	-5.43801	-1.04703	-0.921806	-1.74697	-4.71255	0.735113	-3.96017	0.722401	-0.735638	-1.38138	-5.35035	2.12723	2.53727	-3.18056	0.230284	-4.33772	0.349167	-6.08884	-3.00083	-1.97611	-2.90216	-1.70508	-26.2407	-1.46205	-0.728479	-2.70943	-3.57785	-5.60783	-5.33374	-0.309156	-0.435046	-4.10327	-3.36322	-1.23639	-0.164136	2.59952	-6.56787	-0.547717	-3.48777	-1.86967	-1.56572	2.05246	-0.0345662	0.0283608
	14	3.08031	2.25499	-0.503433	-0.955772	0.0530245	-1.61443	1.75162	-1.26617	-0.200331	1.85153	-1.30715	-0.963445	-2.92844	-2.8767	-4.22908	-3.04355	-2.63467	-1.87757	-1.20088	-7.97005	-2.4274	-5.63631	-4.10391	-1.00405	0.810557	-2.04287	-24.1967	-3.34023	-1.0311	-0.493357	-1.88397	-4.52482	-5.07118	-1.75645	-4.83862	-1.58513	-2.5296	-1.76315	-1.69461	-3.40088	-4.13818	-4.84549	3.57797	1.071	-0.97565	1.45007	2.18261	2.38271
	15	2.37085	-1.0239	-3.68566	-1.75189	-2.71003	1.04722	-4.66669	2.47382	1.44439	-1.52293	0.873538	0.107782	0.598733	0.721438	-5.82385	0.692625	-3.36177	-1.78603	-4.25481	-5.20443	-1.97045	-4.31031	-5.28084	1.0569	-1.84459	-2.10904	-19.4186	-3.81095	-3.4318	-1.98148	-1.52251	-5.26476	-1.35157	-4.55183	-3.19922	-4.26311	1.67501	2.54008	-0.2552	-2.33513	-3.05426	-7.22109	8.88394	11.7062	13.539	10.4399	11.7755	9.46547
	16	-0.276787	-2.43005	-4.30991	-0.565159	-1.78661	2.60741	2.20774	-1.48793	2.67754	-3.74613	0.637041	-3.83125	-2.64561	-3.69585	-5.32658	-4.75819	-2.98107	-2.04913	-3.51013	-2.64425	1.49082	-0.452643	-1.83662	-5.88976	-4.68952	-6.17249	-15.4351	-2.01266	-5.07593	-1.87758	-2.54197	-0.654135	-1.72783	-1.51673	-2.29219	-3.9518	8.50089	6.76678	8.56725	-4.41831	-1.74244	-2.68446	23.5836	29.5064	27.1708	24.7968	28.0839	31.0574
	17	-0.758166	-1.74709	-1.76201	-0.770119	-5.45514	8.97635	5.25399	7.85231	5.58881	-1.47705	-1.29728	-4.32664	-1.16414	-0.936855	-2.90781	1.02244	1.70474	-2.05024	0.0920432	1.09972	1.19346	-5.69298	-7.47468	-1.21528	-1.91681	-0.0608754	-7.50316	-3.15075	0.189762	-0.397716	6.64506	4.45136	1.88437	-2.10781	-3.41034	-3.51826	19.0438	21.595	31.1226	3.68044	-1.48876	0.0817548	59.8898	66.8083	67.5723	58.3308	64.947	67.6174
	18	-1.83121	-4.48872	0.673415	-1.62823	-2.4304	25.7932	17.4205	18.8088	14.9132	-0.148872	-3.82127	-2.58643	-2.50382	-3.28446	3.0661	0.802808	-0.550658	-5.7431	2.015	2.4999	3.78328	-3.93328	-1.86098	-5.16613	-5.39534	-0.78434	4.85389	-2.78236	-3.24852	-3.85597	11.2614	19.5907	18.3992	-1.43315	-0.995274	0.655955	37.1598	46.5598	55.7943	5.96013	6.41684	6.71865	126.992	146.861	139.11	124.667	136.694	139.824
	19	0.820882	-3.94144	-1.94946	-2.80984	-2.66326	56.47	35.6693	37.1371	46.6567	2.17508	0.226238	-5.90649	-3.49386	3.18239	4.66532	-0.810827	-3.07674	1.04116	8.1931	15.2198	11.1128	-7.40614	-7.42349	-0.496896	-1.73356	-5.99932	23.0191	-3.39155	-4.49837	-4.62562	38.9076	47.8089	42.135	-0.415795	-0.352622	-0.262375	82.3896	95.4408	116.739	22.0202	11.1714	12.82	242.003	280.975	265.697	239.473	262.441	271.507
	20	2.45853	-1.47651	0.560125	-3.79266	4.64371	108.853	73.9394	82.3461	92.2814	-0.923281	-4.52714	-4.66962	2.70472	1.27819	7.55208	-3.4153	-5.16473	-3.25299	25.6708	39.5122	23.5527	-3.01609	-2.06268	-0.542966	4.83067	0.0525304	57.3105	0.62238	-3.85422	-1.29485	84.2279	107.304	97.1691	2.74939	-0.159396	2.04557	161.386	189.869	233.772	45.1153	29.5516	33.2259	450.869	511.725	486.04	434.895	468.872	487.725
	21	3.94562	-0.738584	11.6407	-1.17831	12.6505	213.996	142.52	155.313	179.714	-0.709957	1.41474	-2.34495	9.23288	11.2208	11.6965	-1.09147	0.2108	-3.14802	55.7068	90.5836	45.178	-0.747971	1.8362	-0.874157	12.657	6.85611	95.6311	5.17565	0.674376	8.76143	178.135	220.75	198.834	11.2223	14.0838	13.5697	300.183	347.966	417.025	93.5834	68.3051	76.5339	770.423	870.182	827.092	721.182	766.984	794.525
	22	11.0167	5.91569	23.9745	2.30056	32.1504	379.063	259.377	291.762	328.861	-1.33136	-1.64981	-4.25452	22.0259	23.9439	16.7699	0.0618655	-1.2264	-6.14262	110.944	181.117	99.1022	-1.42699	4.95088	4.4266	24.5403	13.1985	200.071	11.3123	4.37052	6.80196	341.703	414.267	379.176	28.9689	35.5174	30.9569	523.773	584.661	706.288	175.083	127.509	148.944	1177.26	1312.63	1245.22	1093.21	1142.79	1180.27
	23	19.8016	10.5415	51.2794	12.3614	73.2985	638.439	438.741	502.542	524.197	1.1229	0.74202	7.57293	51.3845	50.6652	40.5928	0.684806	-2.2767	-0.514414	215.709	340.353	201.988	6.2496	21.1395	11.8081	57.0941	37.7782	396.85	28.846	13.3277	27.2453	624.173	740.982	673.018	68.2705	67.72	64.4637	825.771	907.669	1073.14	324.068	253.575	289.126	1569.02	1731.25	1641.3	1484.03	1527.74	1546.48
	24	37.1802	31.8889	108.633	33.1802	142.953	953.119	689.393	784.954	764.138	4.66364	8.76352	14.6587	109.153	111.191	78.2301	8.72194	-0.00568621	7.06346	397.57	606.531	371.722	23.1454	49.4595	35.8714	114.804	79.1323	730.525	63.8441	35.8665	60.2481	1047.38	1190.75	1092.49	137.44	139.573	126.755	1143.34	1227.28	1424.03	553.233	456.937	508.245	1905.29	2090.95	1981.75	1835.51	1871.37	1864.8
	25	77.8749	63.343	200.924	74.0744	273.595	1239.45	951.411	1061.95	961.296	5.13064	25.6849	38.0387	207.931	212.174	149.187	19.4869	3.56582	14.5781	678.975	975.03	635.235	61.6343	101.732	73.1675	225.557	158.668	1090.93	127.749	76.7188	119.699	1528.66	1646.89	1532.56	268.183	267.127	254.509	1423.13	1501.6	1721.44	854.704	755.652	826.449	2160.15	2362.36	2240.23	2120.59	2151.62	2113.87
	26	152.964	130.098	367.221	145.561	488.38	1482.66	1156.81	1302.43	1124.48	19.8276	50.2064	78.0882	375.157	386.372	278.19	41.0457	11.8877	24.4043	1059.8	1379	973.58	122.097	198.352	154.658	416.145	303.749	1386.23	241.702	148.319	241.854	1960.12	2037.06	1914.79	495.919	494.707	463.173	1644.67	1711.81	1947.02	1152.5	1119.88	1188.09	2342.47	2552.78	2422.62	2339.67	2363.59	2295.24
	27	287.533	247.97	632.333	282.585	803.683	1661.27	1320.39	1484.62	1237.9	35.9006	96.3964	155.992	644.397	666.722	491.292	90.5398	31.4993	55.4914	1464.07	1743.79	1322.53	233.533	372.801	295.988	729.932	554.654	1625.12	453.92	288.531	450.74	2298.06	2325.23	2199.93	861.074	857.147	808.668	1805.12	1863.05	2104.72	1406.35	1461.28	1512.25	2471.22	2688.59	2552.33	2498.07	2521.08	2426.19
	28	512.319	453.052	987.855	500.969	1182.43	1783.56	1430.11	1606.16	1313.1	67.2446	192.372	293.988	996.212	1041.8	787.851	174.141	66.3925	105.967	1818.17	2037.6	1627.58	437.322	654.025	531.98	1156.39	931.226	1791.2	778.013	522.75	782.411	2532.18	2517.85	2392.2	1342.91	1329.12	1266.57	1917.69	1969.22	2214.73	1597.38	1748.26	1773.72	2561.51	2784.59	2646.47	2616.57	2636.74	2523.12
	29	834.684	766.68	1351.21	821.955	1525.8	1865.08	1502.07	1685.1	1362.17	127.34	349.195	513.684	1351.49	1432.1	1130.89	319.624	123.366	214.689	2094.09	2248.15	1863.65	753.919	1048.14	891.074	1590.56	1374.85	1895.62	1203.64	885.583	1228.93	2682.48	2642.58	2516.82	1797.11	1772.5	1699.31	1995.36	2040.83	2289.55	1728.04	1958.94	1963.57	2625.99	2855.2	2717.59	2701.18	2723.61	2598.42
	30	1207.84	1168.61	1662.84	1186.67	1802.45	1918.83	1550.33	1735.21	1393.23	214.92	605.611	847.757	1658.66	1772.65	1440.49	556.629	241.983	391.894	2289.1	2385.54	2027.72	1183.19	1494.94	1357.89	1954.65	1768.76	1963.98	1606.39	1327.09	1657.71	2782.48	2723.99	2599.48	2175.98	2140.58	2058.59	2049.4	2090.42	2340.24	1815.41	2104.54	2093.22	2669.94	2903.18	2765.94	2765.32	2788.45	2652.88
	31	1541.62	1552.14	1900.8	1517.7	2000.55	1959.39	1586.17	1774.38	1417.4	328.442	962.748	1242.89	1899.21	2042.19	1699.28	897.978	429.255	673.151	2425.06	2475.68	2142.78	1648.72	1904.44	1811.78	2227.25	2084.83	2012.6	1942.13	1728.66	2021.32	2853.53	2784.07	2660.04	2451.86	2407.14	2319.95	2091.62	2129.37	2378.69	1876.28	2207.33	2184.84	2705.18	2939.76	2803.72	2817.12	2841.06	2699.56
	32	1806.73	1879.91	2064.34	1782.73	2132.51	1988.91	1611.1	1801.66	1433.54	457.276	1370.62	1606.67	2070.26	2238.21	1890.79	1286.8	725.475	1080.38	2515.61	2529.73	2217.47	2072.15	2242.49	2216.41	2408.1	2301.01	2050.06	2183.98	2053.37	2284.14	2905.49	2826.84	2700.82	2633.74	2581.02	2492.49	2124.95	2161.75	2404.36	1917.51	2281.89	2247.82	2728.92	2966.89	2827.81	2859.66	2879.19	2731.34
	33	1990.02	2120.17	2170.44	1969.62	2220.06	2011.32	1628.24	1821.99	1446.44	568.75	1732.33	1908.52	2188.22	2372.61	2026.47	1633.04	1115.96	1529.02	2569.52	2556.13	2261.79	2417.86	2489.85	2535.5	2528.22	2441.85	2077.72	2343.21	2277.22	2456.6	2940.87	2858.57	2732.3	2755.15	2694.81	2608.24	2151.12	2182.63	2421.51	1945.43	2332.18	2293.09	2742.15	2982.23	2846.57	2893.63	2908.51	2756.17
	34	2110.23	2283.38	2241.99	2096.23	2281.73	2029.24	1642.33	1837.79	1455.73	651.108	2020.91	2129.85	2269.92	2466.5	2120.7	1910.61	1498.11	1936.82	2597.83	2564.76	2286.52	2675.45	2661.61	2769.98	2606.93	2533.4	2098.93	2448.83	2424.21	2570.55	2968.11	2881.78	2756.49	2836.92	2772.18	2685.82	2168.68	2195.86	2435.8	1964.38	2368.82	2325.44	2749.71	2992.15	2855.3	2916.56	2933.59	2774.4
	35	2187.32	2390.3	2293.11	2180.03	2324.46	2042.09	1654.43	1849.76	1462.93	708.221	2228.45	2282.2	2321.75	2525.56	2183.57	2104.64	1814.23	2271.89	2605.25	2558.75	2296.85	2857.9	2769.04	2937.17	2663.26	2596.08	2115.18	2520.81	2519.09	2647.3	2987.59	2899.98	2775.22	2895.51	2825.8	2741.67	2179.46	2202.14	2444.51	1976.57	2393.35	2349.46	2753.92	2994.78	2861.36	2934.23	2952.43	2789.21
	36	2241.54	2464.72	2333.48	2240.6	2358.74	2055.86	1667.11	1863.69	1471.61	754.266	2370.63	2387.27	2356.56	2563.13	2225.55	2223.67	2031.79	2522.78	2604.47	2553.9	2298.19	2987.79	2829.68	3059.11	2707.39	2643.71	2129.15	2573.09	2587.82	2704.92	3007.08	2915.97	2791.07	2940.04	2868.24	2783.5	2188.05	2208.09	2453.34	1983.83	2414.79	2367.14	2757.64	2996.4	2866.35	2945.92	2967.85	2801.47
	37	2276.17	2511.27	2356.1	2277.22	2381.41	2062.32	1673.83	1870.05	1475.23	785.619	2463.76	2458.73	2371.74	2571.34	2243.73	2283.17	2149.34	2692.22	2594.73	2544.58	2286.41	3069.13	2846.83	3136.1	2737.52	2674.2	2136.83	2609.66	2633.81	2740.42	3018.08	2923.44	2799.06	2970.36	2894.7	2812.15	2190.28	2207.04	2451.92	1983.95	2423.28	2374.75	2755.8	2995.08	2868.1	2950.3	2970.8	2803.37
	38	2300.36	2546.12	2373.22	2305.38	2399.86	2068.43	1677.94	1877.87	1476.83	807.776	2525.83	2508.32	2375.32	2565.61	2249.58	2302.47	2209.58	2801.18	2589.04	2543.31	2275.85	3116.94	2840.68	3183.72	2760.57	2698.3	2142.18	2638.05	2669.73	2768.43	3028.25	2929.69	2807.75	2988.75	2917.8	2832.37	2191.22	2207.48	2451.01	1984.05	2428.56	2376.46	2752.67	2993.28	2867.88	2952.38	2975.2	2803.77
	39	2320.4	2573.21	2386.95	2326.85	2413.61	2075.32	1680.3	1882.2	1476.89	824.373	2568.78	2543.57	2373.27	2554.88	2245.9	2299.29	2230.47	2862.68	2588.98	2540.71	2270.74	3143.97	2826.17	3204.81	2776.36	2716.72	2146.38	2657.11	2693.65	2789.88	3034.74	2934.23	2812.23	3003.33	2934.34	2846.58	2191.61	2206.12	2449.37	1985.6	2427.5	2376.46	2751.24	2993.05	2864.19	2952.08	2975.09	2803.2
	40	2338.22	2600.1	2405.43	2348.02	2427.8	2081.99	1686.69	1887.44	1478.4	838.891	2603.22	2571.7	2368.65	2550.37	2243.76	2292.83	2239.15	2899.33	2592.93	2543.01	2270.61	3156.99	2816.76	3211.43	2790.89	2732.24	2154.19	2675.24	2712.96	2810.43	3040.05	2939.65	2816.67	3016.61	2950.2	2862.27	2194.55	2208.21	2448.72	1986.74	2428.85	2377.37	2751.95	2992.93	2864.54	2954.77	2978.37	2804.36
	41	2354.02	2624.54	2423.09	2368.27	2442.35	2088.27	1696.84	1890.79	1480.89	852.621	2634.92	2598.05	2365.55	2551.74	2243.92	2290.81	2235.46	2922.04	2597.51	2544.75	2272.36	3163.64	2815.15	3206.98	2803.16	2743.13	2165.09	2691.83	2727.16	2829.72	3044.46	2942	2817.29	3032.57	2961.32	2877.99	2197.7	2208.81	2447.35	1985.62	2428.69	2379.99	2753.34	2994.92	2868.26	2956.03	2980.21	2804.33
[truncated: 48 more columns]

## Sheet: Run Information
File Name	admin_2025-02-26 13-42-27_BR011103.pcrd
Created By User	admin
Notes
ID
Run Started	02/26/2025 05:52:32 UTC
Run Ended	02/26/2025 07:12:54 UTC
Sample Vol	20
Lid Temp	105
Protocol File Name	YEASEN reagent Kit. prcl
Plate Setup File Name	2.pltd
Base Serial Number	BR011103
Optical Head Serial Number	788BR10790
CFX Maestro Version	5.2.008.0222.
