# Supplementary material for: Exploration of prognostic genes associated with lymphangiogenesis in breast cancer based on transcriptomics and experimental verification
Source: PeerJ. 2025 Aug 27;13:e19890. doi: 10.7717/peerj.19890 (PMC12398285; doi:10.7717/peerj.19890)
Supplement: Supplemental Information 11 — ΔΔCt values from triplicate qPCR assays. Cell lines: MCF-10A (normal), MCF-7, ZR-75-1,SK-BR-3 (cancer). Targets: CCL19, CD24, CEBPD, ZIC2. Reference: GAPDH. Data columns: [Sample, Ct, ΔCt, ΔΔCt, FoldChange(2−ΔΔCt)]. [file peerj-13-19890-s011.zip › Supplemental Data S4/3.Second panel/admin_2025-02-26 13-42-27_BR011103 - Quantification Cq Results.xlsx]

## Sheet: 0
	Well	Fluor	Target	Content	Sample	Biological Set Name	Cq	Cq Mean	Cq Std. Dev	Starting Quantity (SQ)	Log Starting Quantity	SQ Mean	SQ Std. Dev	Set Point	Well Note
	A01	SYBR		Unkn			24.877	24.877	0				0	60
	A02	SYBR		Unkn			24.1008	24.1008	0				0	60
	A03	SYBR		Unkn			24.443	24.443	0				0	60
	A04	SYBR		Unkn			24.9253	24.9253	0				0	60
	A05	SYBR		Unkn			24.9827	24.9827	0				0	60
	A06	SYBR		Unkn			24.4071	24.4071	0				0	60
	A07	SYBR		Unkn			24.1832	24.1832	0				0	60
	A08	SYBR		Unkn			24.9152	24.9152	0				0	60
	A09	SYBR		Unkn			24.7976	24.7976	0				0	60
	A10	SYBR		Unkn			24.2457	24.2457	0				0	60
	A11	SYBR		Unkn			24.5283	24.5283	0				0	60
	A12	SYBR		Unkn			24.8679	24.8679	0				0	60
	B01	SYBR		Unkn			29.4067	29.4067	0				0	60
	B02	SYBR		Unkn			29.3506	29.3506	0				0	60
	B03	SYBR		Unkn			29.9689	29.9689	0				0	60
	B04	SYBR		Unkn			29.6964	29.6964	0				0	60
	B05	SYBR		Unkn			31.1871	31.1871	0				0	60
	B06	SYBR		Unkn			30.3298	30.3298	0				0	60
	B07	SYBR		Unkn			30.3095	30.3095	0				0	60
	B08	SYBR		Unkn			30.5422	30.5422	0				0	60
	B09	SYBR		Unkn			29.4286	29.4286	0				0	60
	B10	SYBR		Unkn			30.1495	30.1495	0				0	60
	B11	SYBR		Unkn			29.3978	29.3978	0				0	60
	B12	SYBR		Unkn			29.7995	29.7995	0				0	60
	C01	SYBR		Unkn			24.2184	24.2184	0				0	60
	C02	SYBR		Unkn			24.721	24.721	0				0	60
	C03	SYBR		Unkn			24.2632	24.2632	0				0	60
	C04	SYBR		Unkn			24.0949	24.0949	0				0	60
	C05	SYBR		Unkn			24.8374	24.8374	0				0	60
	C06	SYBR		Unkn			24.1023	24.1023	0				0	60
	C07	SYBR		Unkn			24.5061	24.5061	0				0	60
	C08	SYBR		Unkn			24.2155	24.2155	0				0	60
	C09	SYBR		Unkn			24.359	24.359	0				0	60
	C10	SYBR		Unkn			24.9506	24.9506	0				0	60
	C11	SYBR		Unkn			24.9559	24.9559	0				0	60
	C12	SYBR		Unkn			24.0622	24.0622	0				0	60
	D01	SYBR		Unkn			23.8251	23.8251	0				0	60
	D02	SYBR		Unkn			23.5775	23.5775	0				0	60
	D03	SYBR		Unkn			23.2338	23.2338	0				0	60
	D04	SYBR		Unkn			23.7008	23.7008	0				0	60
	D05	SYBR		Unkn			24.0928	24.0928	0				0	60
	D06	SYBR		Unkn			23.8924	23.8924	0				0	60
	D07	SYBR		Unkn			24.1058	24.1058	0				0	60
	D08	SYBR		Unkn			23.8827	23.8827	0				0	60
	D09	SYBR		Unkn			23.9938	23.9938	0				0	60
	D10	SYBR		Unkn			23.1738	23.1738	0				0	60
	D11	SYBR		Unkn			23.053	23.053	0				0	60
	D12	SYBR		Unkn			23.9858	23.9858	0				0	60
	E01	SYBR		Unkn			24.7962	24.7962	0				0	60
	E02	SYBR		Unkn			24.5409	24.5409	0				0	60
	E03	SYBR		Unkn			24.4684	24.4684	0				0	60
	E04	SYBR		Unkn			24.466	24.466	0				0	60
	E05	SYBR		Unkn			26.0198	26.0198	0				0	60
	E06	SYBR		Unkn			25.0298	25.0298	0				0	60
	E07	SYBR		Unkn			25.252	25.252	0				0	60
	E08	SYBR		Unkn			25.6849	25.6849	0				0	60
	E09	SYBR		Unkn			25.6474	25.6474	0				0	60
	E10	SYBR		Unkn			25.2108	25.2108	0				0	60
	E11	SYBR		Unkn			24.5887	24.5887	0				0	60
	E12	SYBR		Unkn			24.3942	24.3942	0				0	60
	F01	SYBR		Unkn			24.2027	24.2027	0				0	60
	F02	SYBR		Unkn			24.7587	24.7587	0				0	60
	F03	SYBR		Unkn			24.278	24.278	0				0	60
	F04	SYBR		Unkn			22.1092	22.1092	0				0	60
	F05	SYBR		Unkn			22.3557	22.3557	0				0	60
	F06	SYBR		Unkn			22.9459	22.9459	0				0	60
	F07	SYBR		Unkn			24.8899	24.8899	0				0	60
	F08	SYBR		Unkn			24.0483	24.0483	0				0	60
	F09	SYBR		Unkn			24.3036	24.3036	0				0	60
	F10	SYBR		Unkn			23.9122	23.9122	0				0	60
	F11	SYBR		Unkn			23.0435	23.0435	0				0	60
	F12	SYBR		Unkn			23.9665	23.9665	0				0	60
	G01	SYBR		Unkn			29.7286	29.7286	0				0	60
	G02	SYBR		Unkn			29.3228	29.3228	0				0	60
	G03	SYBR		Unkn			29.0518	29.0518	0				0	60
	G04	SYBR		Unkn			24.6391	24.6391	0				0	60
	G05	SYBR		Unkn			24.9131	24.9131	0				0	60
	G06	SYBR		Unkn			25.2394	25.2394	0				0	60
	G07	SYBR		Unkn			30.5164	30.5164	0				0	60
	G08	SYBR		Unkn			30.732	30.732	0				0	60
	G09	SYBR		Unkn			30.7771	30.7771	0				0	60
	G10	SYBR		Unkn			25.9752	25.9752	0				0	60
	G11	SYBR		Unkn			25.1746	25.1746	0				0	60
	G12	SYBR		Unkn			25.2041	25.2041	0				0	60
	H01	SYBR		Unkn			24.5466	24.5466	0				0	60
	H02	SYBR		Unkn			24.5304	24.5304	0				0	60
	H03	SYBR		Unkn			24.4715	24.4715	0				0	60
	H04	SYBR		Unkn					0			0	0	60
	H05	SYBR		Unkn					0			0	0	60
	H06	SYBR		Unkn					0			0	0	60
	H07	SYBR		Unkn			24.5862	24.5862	0				0	60
	H08	SYBR		Unkn			24.5958	24.5958	0				0	60
	H09	SYBR		Unkn			24.5497	24.5497	0				0	60
	H10	SYBR		Unkn				0	0			0	0	60
	H11	SYBR		Unkn				0	0			0	0	60
	H12	SYBR		Unkn				0	0			0	0	60

## Sheet: Run Information
File Name	admin_2025-02-26 13-42-27_BR011103.pcrd
Created By User	admin
Notes
ID
Run Started	02/26/2025 05:52:32 UTC
Run Ended	02/26/2025 07:12:54 UTC
Sample Vol	20
Lid Temp	105
Protocol File Name	YEASEN reagent Kit. prcl
Plate Setup File Name	2.pltd
Base Serial Number	BR011103
Optical Head Serial Number	788BR10790
CFX Maestro Version	5.2.008.0222.
