# Supplementary material for: Exploration of prognostic genes associated with lymphangiogenesis in breast cancer based on transcriptomics and experimental verification
Source: PeerJ. 2025 Aug 27;13:e19890. doi: 10.7717/peerj.19890 (PMC12398285; doi:10.7717/peerj.19890)
Supplement: Supplemental Information 11 — ΔΔCt values from triplicate qPCR assays. Cell lines: MCF-10A (normal), MCF-7, ZR-75-1,SK-BR-3 (cancer). Targets: CCL19, CD24, CEBPD, ZIC2. Reference: GAPDH. Data columns: [Sample, Ct, ΔCt, ΔΔCt, FoldChange(2−ΔΔCt)]. [file peerj-13-19890-s011.zip › Supplemental Data S4/3.Second panel/admin_2025-02-26 13-42-27_BR011103 - Quantification Plate View Results.xlsx]

## Sheet: SYBR
		1	2	3	4	5	6	7	8	9	10	11	12
A	Content	Unkn	Unkn	Unkn	Unkn	Unkn	Unkn	Unkn	Unkn	Unkn	Unkn	Unkn	Unkn
A	Sample
A	Cq	24.877	24.1008	24.443	24.9253	24.9827	24.4071	24.1832	24.9152	24.7976	24.2457	24.5283	24.8679
A	copy number
B	Content	Unkn	Unkn	Unkn	Unkn	Unkn	Unkn	Unkn	Unkn	Unkn	Unkn	Unkn	Unkn
B	Sample
B	Cq	29.4067	29.3506	29.9689	29.6964	31.1871	30.3298	30.3095	30.5422	29.4286	30.1495	29.3978	29.7995
B	copy number
C	Content	Unkn	Unkn	Unkn	Unkn	Unkn	Unkn	Unkn	Unkn	Unkn	Unkn	Unkn	Unkn
C	Sample
C	Cq	24.2184	24.721	24.2632	24.0949	24.8374	24.1023	24.5061	24.2155	24.359	24.9506	24.9559	24.0622
C	copy number
D	Content	Unkn	Unkn	Unkn	Unkn	Unkn	Unkn	Unkn	Unkn	Unkn	Unkn	Unkn	Unkn
D	Sample
D	Cq	23.8251	23.5775	23.2338	23.7008	24.0928	23.8924	24.1058	23.8827	23.9938	23.1738	23.053	23.9858
D	copy number
E	Content	Unkn	Unkn	Unkn	Unkn	Unkn	Unkn	Unkn	Unkn	Unkn	Unkn	Unkn	Unkn
E	Sample
E	Cq	24.7962	24.5409	24.4684	24.466	26.0198	25.0298	25.252	25.6849	25.6474	25.2108	24.5887	24.3942
E	copy number
F	Content	Unkn	Unkn	Unkn	Unkn	Unkn	Unkn	Unkn	Unkn	Unkn	Unkn	Unkn	Unkn
F	Sample
F	Cq	24.2027	24.7587	24.278	22.1092	22.3557	22.9459	24.8899	24.0483	24.3036	23.9122	23.0435	23.9665
F	copy number
G	Content	Unkn	Unkn	Unkn	Unkn	Unkn	Unkn	Unkn	Unkn	Unkn	Unkn	Unkn	Unkn
G	Sample
G	Cq	29.7286	29.3228	29.0518	24.6391	24.9131	25.2394	30.5164	30.732	30.7771	25.9752	25.1746	25.2041
G	copy number
H	Content	Unkn	Unkn	Unkn	Unkn	Unkn	Unkn	Unkn	Unkn	Unkn	Unkn	Unkn	Unkn
H	Sample
H	Cq	24.5466	24.5304	24.4715				24.5862	24.5958	24.5497
H	copy number

## Sheet: Run Information
File Name	admin_2025-02-26 13-42-27_BR011103.pcrd
Created By User	admin
Notes
ID
Run Started	02/26/2025 05:52:32 UTC
Run Ended	02/26/2025 07:12:54 UTC
Sample Vol	20
Lid Temp	105
Protocol File Name	YEASEN reagent Kit. prcl
Plate Setup File Name	2.pltd
Base Serial Number	BR011103
Optical Head Serial Number	788BR10790
CFX Maestro Version	5.2.008.0222.
