# Supplementary material for: Exploration of prognostic genes associated with lymphangiogenesis in breast cancer based on transcriptomics and experimental verification
Source: PeerJ. 2025 Aug 27;13:e19890. doi: 10.7717/peerj.19890 (PMC12398285; doi:10.7717/peerj.19890)
Supplement: Supplemental Information 11 — ΔΔCt values from triplicate qPCR assays. Cell lines: MCF-10A (normal), MCF-7, ZR-75-1,SK-BR-3 (cancer). Targets: CCL19, CD24, CEBPD, ZIC2. Reference: GAPDH. Data columns: [Sample, Ct, ΔCt, ΔΔCt, FoldChange(2−ΔΔCt)]. [file peerj-13-19890-s011.zip › Supplemental Data S4/3.Second panel/admin_2025-02-26 13-42-27_BR011103 - Quantification Summary.xlsx]

## Sheet: 0
	Well	Fluor	Target	Content	Sample	Cq	SQ
	A01	SYBR		Unkn		24.877
	A02	SYBR		Unkn		24.1008
	A03	SYBR		Unkn		24.443
	A04	SYBR		Unkn		24.9253
	A05	SYBR		Unkn		24.9827
	A06	SYBR		Unkn		24.4071
	A07	SYBR		Unkn		24.1832
	A08	SYBR		Unkn		24.9152
	A09	SYBR		Unkn		24.7976
	A10	SYBR		Unkn		24.2457
	A11	SYBR		Unkn		24.5283
	A12	SYBR		Unkn		24.8679
	B01	SYBR		Unkn		29.4067
	B02	SYBR		Unkn		29.3506
	B03	SYBR		Unkn		29.9689
	B04	SYBR		Unkn		29.6964
	B05	SYBR		Unkn		31.1871
	B06	SYBR		Unkn		30.3298
	B07	SYBR		Unkn		30.3095
	B08	SYBR		Unkn		30.5422
	B09	SYBR		Unkn		29.4286
	B10	SYBR		Unkn		30.1495
	B11	SYBR		Unkn		29.3978
	B12	SYBR		Unkn		29.7995
	C01	SYBR		Unkn		24.2184
	C02	SYBR		Unkn		24.721
	C03	SYBR		Unkn		24.2632
	C04	SYBR		Unkn		24.0949
	C05	SYBR		Unkn		24.8374
	C06	SYBR		Unkn		24.1023
	C07	SYBR		Unkn		24.5061
	C08	SYBR		Unkn		24.2155
	C09	SYBR		Unkn		24.359
	C10	SYBR		Unkn		24.9506
	C11	SYBR		Unkn		24.9559
	C12	SYBR		Unkn		24.0622
	D01	SYBR		Unkn		23.8251
	D02	SYBR		Unkn		23.5775
	D03	SYBR		Unkn		23.2338
	D04	SYBR		Unkn		23.7008
	D05	SYBR		Unkn		24.0928
	D06	SYBR		Unkn		23.8924
	D07	SYBR		Unkn		24.1058
	D08	SYBR		Unkn		23.8827
	D09	SYBR		Unkn		23.9938
	D10	SYBR		Unkn		23.1738
	D11	SYBR		Unkn		23.053
	D12	SYBR		Unkn		23.9858
	E01	SYBR		Unkn		24.7962
	E02	SYBR		Unkn		24.5409
	E03	SYBR		Unkn		24.4684
	E04	SYBR		Unkn		24.466
	E05	SYBR		Unkn		26.0198
	E06	SYBR		Unkn		25.0298
	E07	SYBR		Unkn		25.252
	E08	SYBR		Unkn		25.6849
	E09	SYBR		Unkn		25.6474
	E10	SYBR		Unkn		25.2108
	E11	SYBR		Unkn		24.5887
	E12	SYBR		Unkn		24.3942
	F01	SYBR		Unkn		24.2027
	F02	SYBR		Unkn		24.7587
	F03	SYBR		Unkn		24.278
	F04	SYBR		Unkn		22.1092
	F05	SYBR		Unkn		22.3557
	F06	SYBR		Unkn		22.9459
	F07	SYBR		Unkn		24.8899
	F08	SYBR		Unkn		24.0483
	F09	SYBR		Unkn		24.3036
	F10	SYBR		Unkn		23.9122
	F11	SYBR		Unkn		23.0435
	F12	SYBR		Unkn		23.9665
	G01	SYBR		Unkn		29.7286
	G02	SYBR		Unkn		29.3228
	G03	SYBR		Unkn		29.0518
	G04	SYBR		Unkn		24.6391
	G05	SYBR		Unkn		24.9131
	G06	SYBR		Unkn		25.2394
	G07	SYBR		Unkn		30.5164
	G08	SYBR		Unkn		30.732
	G09	SYBR		Unkn		30.7771
	G10	SYBR		Unkn		25.9752
	G11	SYBR		Unkn		25.1746
	G12	SYBR		Unkn		25.2041
	H01	SYBR		Unkn		24.5466
	H02	SYBR		Unkn		24.5304
	H03	SYBR		Unkn		24.4715
	H04	SYBR		Unkn
	H05	SYBR		Unkn
	H06	SYBR		Unkn
	H07	SYBR		Unkn		24.5862
	H08	SYBR		Unkn		24.5958
	H09	SYBR		Unkn		24.5497
	H10	SYBR		Unkn
	H11	SYBR		Unkn
	H12	SYBR		Unkn

## Sheet: Run Information
File Name	admin_2025-02-26 13-42-27_BR011103.pcrd
Created By User	admin
Notes
ID
Run Started	02/26/2025 05:52:32 UTC
Run Ended	02/26/2025 07:12:54 UTC
Sample Vol	20
Lid Temp	105
Protocol File Name	YEASEN reagent Kit. prcl
Plate Setup File Name	2.pltd
Base Serial Number	BR011103
Optical Head Serial Number	788BR10790
CFX Maestro Version	5.2.008.0222.
