# Supplementary material for: Exploration of prognostic genes associated with lymphangiogenesis in breast cancer based on transcriptomics and experimental verification
Source: PeerJ. 2025 Aug 27;13:e19890. doi: 10.7717/peerj.19890 (PMC12398285; doi:10.7717/peerj.19890)
Supplement: Supplemental Information 11 — ΔΔCt values from triplicate qPCR assays. Cell lines: MCF-10A (normal), MCF-7, ZR-75-1,SK-BR-3 (cancer). Targets: CCL19, CD24, CEBPD, ZIC2. Reference: GAPDH. Data columns: [Sample, Ct, ΔCt, ΔΔCt, FoldChange(2−ΔΔCt)]. [file peerj-13-19890-s011.zip › Supplemental Data S4/3.Second panel/admin_2025-02-26 13-42-27_BR011103 - Standard Curve Results.xlsx]

## Sheet: Standard Curve Results
	Fluor	Efficiency %	Slope	Y-Intercept	R^2
	SYBR	N/A	N/A	N/A	N/A

## Sheet: Run Information
File Name	admin_2025-02-26 13-42-27_BR011103.pcrd
Created By User	admin
Notes
ID
Run Started	02/26/2025 05:52:32 UTC
Run Ended	02/26/2025 07:12:54 UTC
Sample Vol	20
Lid Temp	105
Protocol File Name	YEASEN reagent Kit. prcl
Plate Setup File Name	2.pltd
Base Serial Number	BR011103
Optical Head Serial Number	788BR10790
CFX Maestro Version	5.2.008.0222.
